# Supplementary material for: Students’ values, professional socialization and the mental gap of corporate social responsibility perceptions
Source: PLoS One. 2021 Dec 22;16(12):e0261653. doi: 10.1371/journal.pone.0261653 (PMC8694448; doi:10.1371/journal.pone.0261653)
Supplement: S1 Dataset — (XLSX) [file pone.0261653.s001.xlsx]

## Sheet: 532 total HR BH SLO
Power_RAL	Achievment_RAL	Hedonism_RAL	Stimulation_RAL	Self_direc_RAL	Universalism_RAL	Benevolence_RAL	Conformity_RAL	Tradition_RAL	Security_RAL	Qua_educ	Cult_educ	Cult_educ_insti	Soc_goal_edu	Flex_educ	Self_trans	Conservation	Self_enhancement_no_hed	Self_enhancement_3	Openess	EC_GAP	NAT_GAP	SOC_GAP
5.75	7.5	7.5	6	8	6.5	7.6	7.75	7.2	6.8	3.33333	3.66667	3	3	3.25	7.05	7.25	6.625	6.91667	7	1	0	0.4
4.75	6.75	7.5	4.66667	6.2	4.75	6.2	4.75	3.4	4.6	4	4	4.66667	4.2	4.25	5.475	4.25	5.75	6.33333	5.43333	-1.5	-0.333333	0
5.25	7	8	7.33333	7.6	7.875	8.2	6.75	6.6	6.4	2.66667	3.66667	2.66667	3.6	2.75	8.0375	6.58333	6.125	6.75	7.46667	0	2	#NULL!
8	8.75	8	8.66667	8.6	7.625	8	8.5	6.8	7	#NULL!	#NULL!	#NULL!	#NULL!	#NULL!	7.8125	7.43333	8.375	8.25	8.63333	-0.678987	1	#NULL!
9	9	7.5	9	8	6.625	7.6	8.5	#NULL!	8	#NULL!	#NULL!	#NULL!	#NULL!	#NULL!	7.1125	#NULL!	9	8.5	8.5	0	0	#NULL!
5.5	6	9	6	6.2	4.5	6.8	4.5	4	6.8	3	3.33333	3.33333	4.2	1.75	5.65	5.1	5.75	6.83333	6.1	-1.5	0.666667	1.8
4	6.75	6.5	7	7.4	5.25	8	7	6.6	5.2	3	4	3	2.6	1.75	6.625	6.26667	5.375	5.75	7.2	-0.303492	#NULL!	#NULL!
#NULL!	4	5.5	6	6.8	6.5	8	6.75	7.2	6.6	4.33333	4.33333	4.66667	4.2	4.25	7.25	6.85	#NULL!	#NULL!	6.4	-0.5	0.666667	0.8
5	7.75	6.5	4.66667	8	6.875	6.2	7.75	4.8	6.4	4	4	3.66667	3.4	3	6.5375	6.31667	6.375	6.41667	6.33333	1	-0.666667	-0.4
5.5	6.25	7.5	4.33333	6.4	6.625	7.6	7.75	6.4	8	3.66667	3	3	3	2.5	7.1125	7.38333	5.875	6.41667	5.36667	-0.5	-0.666667	1
2.75	7.5	3	4	8.4	7.75	8.8	8.25	8.4	7.8	2	2	1	3	3.25	8.275	8.15	5.125	4.41667	6.2	0	1	1.2
5	7	7.5	5.33333	6.4	5.375	6.2	6.75	5.8	7.4	2	2.66667	2	3.2	3	5.7875	6.65	6	6.5	5.86667	-2	0	2.6
4.75	7.5	5.5	6.33333	6	5.375	7.2	7.25	5.8	7	4	2.66667	2.33333	2.4	2.25	6.2875	6.68333	6.125	5.91667	6.16667	-0.5	0	-0.2
5	6.5	6.5	5	7	6.375	7	7	5.6	7	3	3.66667	3	3	3	6.6875	6.53333	5.75	6	6	0	0	0
6	7.75	7	6.66667	7.4	7.75	8	8.25	8.2	8	3.33333	4.33333	2.33333	3.6	3.25	7.875	8.15	6.875	6.91667	7.03333	0	-0.666667	-0.4
4.25	6.5	8	6.33333	6.8	7	7.6	7.5	6	8	2.33333	2.33333	3.66667	3.8	3.25	7.3	7.16667	5.375	6.25	6.56667	0	0.666667	0.8
5.25	6.5	5	6.33333	7.2	6.625	6	6.25	6.4	4.8	3.66667	4.33333	3.66667	3.6	3.5	6.3125	5.81667	5.875	5.58333	6.76667	-1	-1	0.2
5	5.75	6	5	6.4	7.25	5.8	5.5	6	6.4	4	4	3.66667	4	4	6.525	5.96667	5.375	5.58333	5.7	-0.5	1	1.2
6.25	6.75	8	8	7.6	7.375	7	7	7	6.8	3	3	3.33333	3.8	2.5	7.1875	6.93333	6.5	7	7.8	-0.5	2.33333	0.8
4.75	7.5	7	6	8.4	6.125	8	8	6.8	7.2	2.33333	4.66667	4	4	4.25	7.0625	7.33333	6.125	6.41667	7.2	-3	1.66667	0.6
5.5	7	7.5	4.33333	6.8	6.375	8	7.25	7.4	7.8	4.66667	4	3.66667	4.2	4.25	7.1875	7.48333	6.25	6.66667	5.56667	-1.5	0	1
4.5	5.75	6	5	5.8	5	7	6	5	4.6	3.33333	3.66667	3	3.2	3.25	6	5.2	5.125	5.41667	5.4	-1	0.333333	0.2
4.75	8.5	4	5.33333	7.8	7.875	9	8.5	8	7.6	2.66667	2.66667	3	4	3.75	8.4375	8.03333	6.625	5.75	6.56667	-1	2	1.2
4.75	6	8	5.66667	7.2	6.125	6.2	6	3.8	8.2	2.33333	1.66667	2	1.8	2	6.1625	6	5.375	6.25	6.43333	-3	2	1.8
4.75	6.5	6.5	7.33333	7.8	8.25	7.6	8	5.2	6.2	2	3	2.33333	3	3	7.925	6.46667	5.625	5.91667	7.56667	-3	2	2.4
3.5	6.5	8	7.66667	7.2	6.375	7.8	6.25	5.8	7.2	2	2.33333	1.66667	3.4	3.5	7.0875	6.41667	5	6	7.43333	-2	-0.666667	0
4.75	7.25	6.5	5.33333	6.4	6.125	5.6	6.25	6	5	1.66667	3.33333	2.33333	3.8	3.75	5.8625	5.75	6	6.16667	5.86667	0.5	-0.333333	-1
4	7	6.5	5.66667	7	6.5	7.6	7.25	7.4	7.2	2.66667	2.33333	3	2.8	3	7.05	7.28333	5.5	5.83333	6.33333	-2.5	-0.666667	-0.2
2.5	6	5.5	8.33333	7.8	8.625	8.2	6.5	5	4.6	2	2.66667	2.66667	3	3.25	8.4125	5.36667	4.25	4.66667	8.06667	-2	0.666667	0.2
5.5	7.25	6.5	7	7.6	7.5	7.4	7.25	6.2	6	3	3.66667	3.66667	4	3.75	7.45	6.48333	6.375	6.41667	7.3	0	1	-0.6
6	5.75	7.5	7.33333	6.8	7	8	8	8	7.8	2.66667	2	3	3.2	3.5	7.5	7.93333	5.875	6.41667	7.06667	-2.5	1.66667	2
1.75	6.5	4.5	4	5.4	6.25	6.6	6.25	6.6	3.4	3	3.33333	3	3.8	3	6.425	5.41667	4.125	4.25	4.7	0	0	-0.8
5	7.75	8	7	7.8	7.375	8	8	6.8	7.6	4.33333	4	4	4.4	3.75	7.6875	7.46667	6.375	6.91667	7.4	0	1	0.2
3	6	7	6.66667	8.2	8	8.2	5.75	7	5.2	3	4	4	4	3.25	8.1	5.98333	4.5	5.33333	7.43333	-1	1.66667	1.4
5.5	7.5	6.5	6.66667	8.2	7.375	8.6	8	8.2	7.2	3	3	3	3	3	7.9875	7.8	6.5	6.5	7.43333	-1	2.33333	2.2
4.75	6.5	7.5	7.33333	6	7.375	7.6	7.75	7	8	4.33333	4.66667	4	4.8	4.5	7.4875	7.58333	5.625	6.25	6.66667	0.5	-0.333333	-0.6
3	7.75	8.5	4	8.2	8.625	8.2	7	5.4	5.8	3.33333	3	4	3.8	2	8.4125	6.06667	5.375	6.41667	6.1	1	-1	-0.2
3.5	4.75	7	6.66667	7.2	6.125	6.4	6.25	5.8	4.2	2.66667	2.66667	2.33333	2.6	3	6.2625	5.41667	4.125	5.08333	6.93333	-1	0.666667	0
2.5	3	1.5	2.66667	3.4	3.125	4.6	3.75	5.6	3	2.66667	3	2.33333	2.8	3.5	3.8625	4.11667	2.75	2.33333	3.03333	-0.5	1	0.6
4.75	5	5	6.33333	5.6	7.125	5	6.25	5.2	6.2	3	3	3	3	3	6.0625	5.88333	4.875	4.91667	5.96667	0	0	0
3	6.25	7.5	5	7.4	5.875	6.4	6.75	4.6	6.4	3	3	3	3	3	6.1375	5.91667	4.625	5.58333	6.2	-0.5	-0.333333	0.8
4.75	7.25	6.5	5.66667	7.2	7.375	8	7.75	6.6	8	4.66667	4	4	3.8	3.5	7.6875	7.45	6	6.16667	6.43333	-0.5	0.333333	0
5.5	7.5	7	7	7.8	8.125	8	8	7.6	8.4	2.66667	3.33333	2.33333	2.6	2.25	8.0625	8	6.5	6.66667	7.4	0	0.666667	0
7	7	7.5	6.33333	6.4	7.375	6.8	6.5	5.6	6.8	3.33333	3	3.33333	3.4	3.25	7.0875	6.3	7	7.16667	6.36667	-0.5	-1	-0.2
5	6.5	8	6.33333	7.4	6.75	7.4	7.25	7	7.4	4	3.66667	3.66667	3.8	3.5	7.075	7.21667	5.75	6.5	6.86667	-0.5	0.333333	-0.2
3	4.5	5.5	6.33333	5.2	5.5	5	6.5	5.2	6	2.66667	3	2.33333	2.2	3	5.25	5.9	3.75	4.33333	5.76667	-1	-1	-1
5	7.25	8.5	6	7.4	6.625	7.2	7.75	5	8	3.66667	3.66667	4	3.2	3.5	6.9125	6.91667	6.125	6.91667	6.7	-1.5	0	1
5	8	7	5.66667	8.6	7.125	7.2	8.25	6.4	6.8	4.66667	4.66667	4.33333	4.2	4.5	7.1625	7.15	6.5	6.66667	7.13333	0	0	0
3.25	7.25	4	6.66667	7.4	6.75	8	7.25	6.6	8	4.66667	5	4	4.6	4.75	7.375	7.28333	5.25	4.83333	7.03333	-3	0	0
4.5	6	7.5	4.33333	7	5	5.4	5.5	3.8	6.4	3.33333	4.33333	3	3.8	3.25	5.2	5.23333	5.25	6	5.66667	0	-0.666667	-0.6
3.25	7	7	6.33333	8	8	8.4	7.5	7.4	6.2	2.66667	3.66667	3	3.4	2.75	8.2	7.03333	5.125	5.75	7.16667	-1	0.333333	1
3.5	6.75	7	6.66667	8.4	8.5	8.6	8.5	6.8	7	3.66667	2.66667	3.66667	3.2	3.5	8.55	7.43333	5.125	5.75	7.53333	0.5	0	0
4.5	6.25	8	5	7.2	4	8	8	4.8	5.8	1.66667	1.66667	2.33333	2.8	1.5	6	6.2	5.375	6.25	6.1	-2.5	2	1.6
3.25	5.5	6.5	4	6.8	8.125	6.8	6.5	5.4	7	2.66667	3	3.33333	4.4	4	7.4625	6.3	4.375	5.08333	5.4	0	2.33333	1.6
5	5	5	5	5	5	5	5	5	5	3	3	3	3	3	5	5	5	5	5	0	0	0
3.5	3.75	5	2.66667	5	5	5.2	5	3.4	5	3.66667	2.66667	3	2.8	2.25	5.1	4.46667	3.625	4.08333	3.83333	-0.5	0.333333	0.2
4.25	5	6.5	5	5.6	5.375	5.6	6.5	6.2	8	4	4	4	4	4	5.4875	6.9	4.625	5.25	5.3	-1	0	0.2
4	7.5	3	5	6.8	4.625	5.4	7.25	3.8	3.8	1.66667	1.33333	1.33333	1.6	1.5	5.0125	4.95	5.75	4.83333	5.9	0	-1	0.4
4.5	6.5	#NULL!	6.33333	7.6	5.375	#NULL!	5.75	4.2	6.8	3.33333	3.33333	3	3.6	3	#NULL!	5.58333	5.5	#NULL!	6.96667	0.5	1	0.2
5.5	8	8	7.33333	8	6.625	7.8	7.75	6.4	7.4	5	5	5	4.8	4.5	7.2125	7.18333	6.75	7.16667	7.66667	-1	0.666667	#NULL!
4.5	8	9	3.33333	7.8	5.625	6	2.5	2.2	#NULL!	4.33333	3	5	4.4	4.5	5.8125	#NULL!	6.25	7.16667	5.56667	-2.5	4	1.6
6	7.75	8.5	6.33333	7.6	7.375	8.6	8.75	6.4	7.8	4.66667	4.66667	4.66667	4.4	4.5	7.9875	7.65	6.875	7.41667	6.96667	-1	0.666667	0.4
4.75	6.5	5	#NULL!	5	6.375	4.8	5.75	4.6	5.8	3	4	3.33333	3.4	3.25	5.5875	5.38333	5.625	5.41667	#NULL!	0	1	0.6
5	7	8.5	5.33333	5.6	7.125	7.4	6	4.8	7.4	3.33333	4.66667	3.66667	4	3.25	7.2625	6.06667	6	6.83333	5.46667	-0.5	0	1.4
3.75	6	8.5	7.33333	8.4	5.375	8.6	5.75	3.6	5.8	2.66667	3	3	4	3.25	6.9875	5.05	4.875	6.08333	7.86667	-1	1	0.6
4	6.75	6	7.33333	7.2	#NULL!	7.4	5.75	6.4	8	3	3	3	3.4	3	#NULL!	6.71667	5.375	5.58333	7.26667	0	0	-0.2
5.5	8	6	#NULL!	7.4	6.625	8.6	#NULL!	7.8	7.8	4	4.33333	3.33333	3.8	3.75	7.6125	#NULL!	6.75	6.5	#NULL!	-0.5	#NULL!	-1.8
5	5	5	6	5.8	6.875	6.4	7.5	4.4	5.6	2.33333	2	3	3.4	2.75	6.6375	5.83333	5	5	5.9	0	0	0
3	5.75	5	5	6.6	7.125	7.8	6.25	7.4	7	2.66667	2	2	3.8	2.75	7.4625	6.88333	4.375	4.58333	5.8	-2.30349	#NULL!	#NULL!
5.25	7	6	6.66667	6.4	5.75	8.2	8.25	5.2	7.4	4.33333	3.33333	3.66667	3.6	4.25	6.975	6.95	6.125	6.08333	6.53333	-0.5	0.666667	0.8
5.5	7	6	6.66667	6.8	6.125	6.8	7	6	7.4	3	2.66667	3.33333	4	3	6.4625	6.8	6.25	6.16667	6.73333	-0.5	-0.333333	-0.2
4.25	#NULL!	8	6	6.6	5.25	5.4	7.25	4.4	6.2	3.33333	2.66667	3	3.4	4	5.325	5.95	#NULL!	#NULL!	6.3	-0.366919	#NULL!	#NULL!
4.25	7.25	8	7.66667	8	6.625	8.4	6.75	6.2	6.6	4	3.66667	3.33333	3.8	3.25	7.5125	6.51667	5.75	6.5	7.83333	-0.5	0	0.4
3.25	8	8	8	7.2	8.375	8	#NULL!	6.8	8	3	3	3	3.6	2.75	8.1875	#NULL!	5.625	6.41667	7.6	0	0	0
3.5	4	6.5	6	5.8	4.625	6.2	6.75	4.4	6.6	2.66667	3.33333	3	3.2	3	5.4125	5.91667	3.75	4.66667	5.9	0	0	0.4
5.75	7	7.5	6	6	4.375	6.2	6	3.4	7	3	2.33333	3	2.6	3.5	5.2875	5.46667	6.375	6.75	6	-1.17899	#NULL!	#NULL!
6.25	8	6	6.66667	7.4	6	7.6	7	5.8	6.2	2.66667	3.66667	3.33333	3	3	6.8	6.33333	7.125	6.75	7.03333	0	0.333333	-0.2
3.75	8	4.5	8	7.6	8.25	8.2	8	6.4	6.2	3.33333	3.33333	3.66667	4	3.25	8.225	6.86667	5.875	5.41667	7.8	-0.189423	-0.666667	#NULL!
3.75	6.75	9	8	6.8	7	8.4	8.25	#NULL!	7.8	3.33333	3.66667	3.66667	3.4	3.75	7.7	#NULL!	5.25	6.5	7.4	0	0.666667	0.4
5.25	7.5	7.5	#NULL!	8.6	5.75	8.2	8.5	5.8	5	4.33333	3.33333	4	4.4	3.75	6.975	6.43333	6.375	6.75	#NULL!	0	0	0
3	7.25	8.5	8.66667	8.6	7.375	3.6	2.75	1.6	3	4	3.33333	4	2.6	3	5.4875	2.45	5.125	6.25	8.63333	-1.5	3	0.4
6.75	8.25	6.5	#NULL!	7	#NULL!	7.4	#NULL!	6.8	4.4	4.33333	4	4.33333	4.2	3	#NULL!	#NULL!	7.5	7.16667	#NULL!	-0.5	#NULL!	#NULL!
6.75	8.25	6.5	5.33333	6.6	4.375	6	5.25	5.2	5	1.66667	2.33333	3	3.2	3	5.1875	5.15	7.5	7.16667	5.96667	-0.178987	-0.333333	-0.2
9	6.25	9	7.33333	6.8	2.875	5	5	2.2	2.6	3.66667	2.66667	3.33333	3.6	3.25	3.9375	3.26667	7.625	8.08333	7.06667	0	0.666667	0.8
7.25	8.5	6.5	8	8.6	8	8.4	7.25	8.2	7.6	3	3	2.33333	#NULL!	2.25	8.2	7.68333	7.875	7.41667	8.3	-1.5	0	0.2
4.5	5	8	5.66667	5.4	5.25	5	4.25	3	6	3.33333	4	3.66667	3.8	3	5.125	4.41667	4.75	5.83333	5.53333	0	0.333333	0.8
6.5	7.75	6	7	7.4	6.875	6.4	6.5	6.2	6.6	3.33333	3.66667	3	#NULL!	3.25	6.6375	6.43333	7.125	6.75	7.2	0	0	0
7	7.5	8.5	5.66667	7.6	5.875	8.2	8.25	6.4	7.6	4.33333	5	3.66667	4.4	3.75	7.0375	7.41667	7.25	7.66667	6.63333	0.5	1	0.4
5.25	7.75	6.5	6	7.2	6.375	6.4	5.75	5.2	6.6	2.66667	2.33333	3.33333	3.8	2.5	6.3875	5.85	6.5	6.5	6.6	-0.5	0	0.2
5.5	5.75	5	6.66667	5.6	4.125	4.2	5.25	4.6	4.4	2.66667	2.33333	4.66667	3.4	3.75	4.1625	4.75	5.625	5.41667	6.13333	1	-2	-1
6.5	8.25	9	8.33333	8	#NULL!	6.4	5.75	3.4	5.8	2.33333	2.33333	3	3.2	3.25	#NULL!	4.98333	7.375	7.91667	8.16667	-1.5	0	0.6
3.75	4.75	5.5	5.33333	4.8	5.625	4.6	5	3.4	6	3.33333	4	3.33333	3.8	4.25	5.1125	4.8	4.25	4.66667	5.06667	0	0	0.8
4.75	6	5	6.33333	7.4	6.25	7.6	8.75	4.8	7.8	5	4.66667	4.66667	4.2	3.75	6.925	7.11667	5.375	5.25	6.86667	-0.5	1	1.2
2.5	5	6.5	4.66667	6	6	7.2	8	6.6	7	3	3.66667	3	3.2	3.5	6.6	7.2	3.75	4.66667	5.33333	-0.5	0	0.4
4.25	7.5	6.5	#NULL!	6.2	4.375	7	5.75	7	7.8	4	3.66667	3.66667	3	3	5.6875	6.85	5.875	6.08333	#NULL!	0.5	0.333333	2.2
6.75	8	8.5	8.66667	8	7.5	6.8	7.75	#NULL!	7.6	1.66667	2	2	2.2	2.75	7.15	#NULL!	7.375	7.75	8.33333	-0.5	1.33333	1
5.5	6.25	6	8	5	5.875	6.8	3.25	4	6.8	1	3	3.66667	2.6	3.25	6.3375	4.68333	5.875	5.91667	6.5	3	1.66667	#NULL!
2.75	5	6.5	4.33333	5.2	5.875	6.8	7.25	5.4	5.4	3.66667	3	2.66667	3.2	2.25	6.3375	6.01667	3.875	4.75	4.76667	-2.68942	0.333333	0.2
5	8.25	7.5	8.66667	8.6	8.75	8.4	8.25	8	8.2	5	5	5	5	5	8.575	8.15	6.625	6.91667	8.63333	-0.5	0.333333	1
7.5	7	9	9	#NULL!	#NULL!	6.2	5.25	4.6	#NULL!	3.66667	3	3.33333	3.6	3.5	#NULL!	#NULL!	7.25	7.83333	#NULL!	-0.5	-0.666667	#NULL!
4.75	7.75	5	7	8	6.25	8	6	5.2	5.2	2	2.33333	2	2.8	3.5	7.125	5.46667	6.25	5.83333	7.5	1.5	0.666667	1.4
4	7.75	5	6.66667	7	7	8.6	8.5	8	7.2	3.33333	3.66667	4	3.6	2.75	7.8	7.9	5.875	5.58333	6.83333	-1.5	1	1.4
6.75	7.75	6.5	5.33333	6.6	6.25	6.4	7.75	#NULL!	7	2	2.33333	2	2.8	3.5	6.325	#NULL!	7.25	7	5.96667	1	0.666667	1.4
5.75	7.5	6.5	6.66667	8	7.875	8.2	7.75	5.8	8.2	2.66667	2.33333	2.66667	3.6	3	8.0375	7.25	6.625	6.58333	7.33333	0.5	0.333333	0.6
6.25	7	7.5	7.33333	7.6	7.375	8.2	8	7.2	7.4	2	2.33333	3.33333	3.2	3	7.7875	7.53333	6.625	6.91667	7.46667	2	2.66667	2
5.25	8	7.5	7	8.6	7.875	8.8	8.75	7.4	8.8	2	4	2.66667	3	2.5	8.3375	8.31667	6.625	6.91667	7.8	1	3	2.6
5.75	8	8	6	7.6	6.625	8.2	8	6.8	7.4	2	1.66667	3	2.8	3.5	7.4125	7.4	6.875	7.25	6.8	2	4	3
5.5	3.75	5	6.33333	5.4	6.875	2.6	6.25	4.2	8.4	3.66667	3.66667	3.33333	4	4	4.7375	6.28333	4.625	4.75	5.86667	-0.5	0	0.2
1.5	7	7	9	6.4	7.5	9	8.5	3.8	8	1	2	2.33333	4.4	2.5	8.25	6.76667	4.25	5.16667	7.7	1.5	0.333333	1.8
3	5	5	3.66667	6	3.875	4.2	4	3.8	3.4	3.33333	2	2.66667	2.6	3	4.0375	3.73333	4	4.33333	4.83333	-0.5	0.333333	1.8
3.5	5	5.5	4.66667	4.6	4.125	5.4	4.75	5.2	5.6	3	3	3.33333	3.4	3.5	4.7625	5.18333	4.25	4.66667	4.63333	-2	1.66667	1.6
5.5	7.75	7	6.33333	7	5.5	8	6	#NULL!	5.4	3.66667	2	3	3.4	2.5	6.75	#NULL!	6.625	6.75	6.66667	-2.5	1.66667	1.8
4	7	7.5	7.66667	8.4	6.5	7.8	6.25	6.2	6.4	2.66667	2	2.66667	3.6	3	7.15	6.28333	5.5	6.16667	8.03333	0	2	2
4.25	6.75	8	8	8.4	6.125	8	5	7	6.6	2.66667	2.66667	2	3.2	2.75	7.0625	6.2	5.5	6.33333	8.2	-0.5	0.666667	1.4
3.5	5.75	6	5	6.2	5.875	8.4	7.75	7.6	6.8	2.66667	2.33333	3	3.4	3	7.1375	7.38333	4.625	5.08333	5.6	-0.5	0.666667	1.4
5.5	9	9	7.66667	8.4	8.75	9	#NULL!	4.4	7	#NULL!	2.66667	1.66667	3.4	2.5	8.875	#NULL!	7.25	7.83333	8.03333	-2	2	2.8
2.75	6.5	7.5	5.33333	9	7.875	6.2	3.25	3.8	5	2.66667	2	2.33333	3.6	3	7.0375	4.01667	4.625	5.58333	7.16667	-3	2	2.4
3.25	6.75	8	6.66667	7.8	6.875	#NULL!	6.75	4.4	7.2	3	3	2.66667	4	3.75	#NULL!	6.11667	5	6	7.23333	1	2.33333	1
4.75	7	7.5	#NULL!	7.4	7.125	5.8	#NULL!	6	5.4	3.33333	4.33333	5	3	3.5	6.4625	#NULL!	5.875	6.41667	#NULL!	0.5	#NULL!	0.4
4.25	6.75	8.5	6.33333	7.6	5.375	7	4.75	7.8	6.2	5	5	5	5	5	6.1875	6.25	5.5	6.5	6.96667	-0.5	0.333333	0
4	7.75	6.5	8.66667	7.8	8.5	8.4	8.5	6.6	6.4	3.66667	3.33333	4	3.6	3.75	8.45	7.16667	5.875	6.08333	8.23333	-0.5	0.666667	1.2
7	7	6	7.33333	7.2	7.5	7.6	7.75	6.8	7.8	4	4	4	4	4	7.55	7.45	7	6.66667	7.26667	1.5	1	1.6
4	6.5	6.5	8	8.2	8.25	8	8	6.8	7	3.66667	4	3	3.6	2.25	8.125	7.26667	5.25	5.66667	8.1	-1	1.33333	1.4
4	6	6.5	7	8	7.5	8.2	7	7.4	7.6	3.66667	2.66667	2	3.2	3	7.85	7.33333	5	5.5	7.5	0	0	0.6
3	3.75	6	4.66667	5.8	5.625	7.2	7.5	5.6	5.6	2	3.33333	3	3.6	3.75	6.4125	6.23333	3.375	4.25	5.23333	-1	1.33333	1
5	7.75	7.5	8.66667	8.6	7.875	8.8	8.25	7.2	8.4	3	2	3	3.4	3.25	8.3375	7.95	6.375	6.75	8.63333	0	2	1.8
4.75	7.25	5.5	5.66667	7.4	7.25	8	8	7.4	6.4	2.66667	3.66667	3	3.6	3.75	7.625	7.26667	6	5.83333	6.53333	0	1	0.4
5	7.5	7.5	8	7.8	6.75	7.8	7.5	6.4	5.6	4	3	3.66667	4	3	7.275	6.5	6.25	6.66667	7.9	-1	1	1.4
4.75	6.5	8.5	8	8	5.875	8.4	4.25	4.4	4.6	3.33333	3.33333	3.66667	3	3.5	7.1375	4.41667	5.625	6.58333	8	0.5	#NULL!	2.4
4.5	6.5	6	5	7.6	6.25	7	5.5	5.4	6.4	4	4.66667	3.33333	3.8	3.5	6.625	5.76667	5.5	5.66667	6.3	0	0.666667	1
5.75	6.5	7	7.66667	7.6	7.75	7.2	6.75	7.2	7.8	4	4	4	4	4	7.475	7.25	6.125	6.41667	7.63333	3	2.66667	2
5.25	7	9	8.66667	9	6.75	#NULL!	6.25	5.8	6.8	5	5	5	5	5	#NULL!	6.28333	6.125	7.08333	8.83333	-0.5	0	6.4
3.75	6	3.5	6	7.6	6.5	8.2	5.75	6	6.4	2	2	1.66667	3.6	3.25	7.35	6.05	4.875	4.41667	6.8	-1	2	1.8
8.25	8.25	5	8	7.4	7.75	7.8	5.25	6	8	2.66667	2	2	2.8	2.5	7.775	6.41667	8.25	7.16667	7.7	-0.5	#NULL!	1.2
2.5	5.5	8	8	8.2	7.5	#NULL!	5.5	2.8	5.6	2	2.33333	2.33333	2.6	3.5	#NULL!	4.63333	4	5.33333	8.1	-1.5	2.33333	1.8
4.75	6	8	7.33333	6.4	4.375	8	7	5.6	7.4	3	2.33333	2.33333	3.2	3	6.1875	6.66667	5.375	6.25	6.86667	-1.5	0.666667	0.6
6	8	7.5	7	7.6	#NULL!	6.6	7.25	6.2	7.8	3.33333	2.33333	2.33333	4.6	2.5	#NULL!	7.08333	7	7.16667	7.3	0	-2	0
5.5	6	6	5	6	4.5	3.2	3	#NULL!	1.6	3.66667	2	3	3.8	#NULL!	3.85	#NULL!	5.75	5.83333	5.5	-0.5	#NULL!	#NULL!
6.5	7.25	7.5	7.33333	7.8	#NULL!	7.6	8	7.6	#NULL!	3	3.66667	3	3.2	3.25	#NULL!	#NULL!	6.875	7.08333	7.56667	0.5	0.333333	-0.4
5.25	6.25	6	6.66667	6.4	6.125	7.6	5.5	7.4	7	4	3	2.66667	3.8	3	6.8625	6.63333	5.75	5.83333	6.53333	-0.5	2	2.4
3.25	2.5	3.5	4	5.6	4.75	5	4.75	4.2	6.4	1	1	1	1	1	4.875	5.11667	2.875	3.08333	4.8	3	2.33333	2.4
4.75	8	8.5	8.33333	7.6	7.375	8.4	7.75	5.4	8.2	2.66667	2.33333	3	3.2	3	7.8875	7.11667	6.375	7.08333	7.96667	-1.5	0.666667	1.2
3.25	4.25	4.5	3	2.8	#NULL!	#NULL!	4	4.6	#NULL!	3.33333	3	3.33333	3	3.75	#NULL!	#NULL!	3.75	4	2.9	-0.5	0	0.4
5.5	6	6	5	6	4.5	3.4	3	#NULL!	1.6	3.66667	2	3	3.8	2.5	3.95	#NULL!	5.75	5.83333	5.5	-0.5	#NULL!	#NULL!
4.5	5.75	8	7.33333	6.6	4.375	8	7	5.6	7.2	3	2.33333	2.33333	3.2	3	6.1875	6.6	5.125	6.08333	6.96667	-1.5	0.666667	0.6
6	8	7.5	7	7.6	3.875	6.6	7.75	6.2	7.8	3.33333	2.33333	2.33333	4.6	2.5	5.2375	7.25	7	7.16667	7.3	0	-2	0
5.75	6.75	7.5	6	5.2	5.25	5.6	5	4	5.2	3.66667	3.66667	3	3.8	3	5.425	4.73333	6.25	6.66667	5.6	0	#NULL!	-0.8
3.75	7.25	8	8	7.2	7.125	8	5.25	4.6	4.8	3.66667	3.66667	3	4.2	3	7.5625	4.88333	5.5	6.33333	7.6	0.5	1.33333	0.6
5.5	8.25	8	7.33333	8.8	8.5	8.6	8.25	7.8	8.4	2.66667	3.33333	3.33333	3	2.5	8.55	8.15	6.875	7.25	8.06667	0	3.33333	1.4
5.25	7.5	7	5	7.4	#NULL!	8.8	7	4.4	5.4	3	4	4	4	3.25	#NULL!	5.6	6.375	6.58333	6.2	-1	1	1
4.5	#NULL!	7.5	7.33333	7.2	6.5	7.4	5.75	6	6.6	3	3.66667	4	3.8	4	6.95	6.11667	#NULL!	#NULL!	7.26667	-2	1.66667	1.2
5.25	6.25	6.5	6.66667	7	6.625	7.6	6.75	7.2	7.6	4	4	3.33333	4	3.75	7.1125	7.18333	5.75	6	6.83333	-1	1.33333	1.2
#NULL!	#NULL!	#NULL!	#NULL!	#NULL!	#NULL!	#NULL!	#NULL!	#NULL!	4.6	1	1	1	1	1	#NULL!	#NULL!	#NULL!	#NULL!	#NULL!	-1	1.66667	1.2
2.75	6	6.5	4.33333	7.2	6.25	6	6.25	4.6	7	2.66667	2.66667	2.66667	2.4	2.5	6.125	5.95	4.375	5.08333	5.76667	-0.5	2	2.4
7	7	8.5	4.33333	8.2	3.75	7.4	#NULL!	#NULL!	6.2	3.66667	3	4.33333	3.6	3	5.575	#NULL!	7	7.5	6.26667	-1	0	1
8.75	8.75	9	7.33333	7.2	7.625	8.6	7	7.8	6.6	1	2.33333	2.33333	2.6	4.25	8.1125	7.13333	8.75	8.83333	7.26667	0.5	1.66667	#NULL!
7	8.5	8	6.66667	7.8	7	8	8.75	6.6	#NULL!	3.33333	4	3.66667	3.2	2.75	7.5	#NULL!	7.75	7.83333	7.23333	-1.5	0.333333	0.2
6	7.75	8.5	#NULL!	7.8	6.625	7.4	6	5.8	6.4	1.66667	2.33333	3	2.2	3.5	7.0125	6.06667	6.875	7.41667	#NULL!	-1.5	0.666667	0.6
3	7	1.5	3.66667	9	7	8.2	9	5.8	6.6	1	1	1	1.6	4.5	7.6	7.13333	5	3.83333	6.33333	0.5	2	2
5.25	8	9	8.66667	8.8	8.5	8.8	8.25	8.4	8.2	2.66667	3	4	3.4	3.5	8.65	8.28333	6.625	7.41667	8.73333	3.5	5	5.2
4	6.25	7.5	7.33333	8	8.25	6	5.5	#NULL!	6.2	#NULL!	#NULL!	#NULL!	#NULL!	#NULL!	7.125	#NULL!	5.125	5.91667	7.66667	-0.803492	#NULL!	#NULL!
5.5	8	7	5.66667	6.8	6.5	#NULL!	7.5	5.4	7.4	4	5	3.33333	4.4	4	#NULL!	6.76667	6.75	6.83333	6.23333	1	0.333333	0.6
4.75	5	8.5	#NULL!	8	7.375	8.6	8.5	7.8	#NULL!	4.33333	4	4	4.2	4.5	7.9875	#NULL!	4.875	6.08333	#NULL!	1	#NULL!	1.6
8.5	9	9	8.33333	#NULL!	7.375	8	8.75	6.2	7.4	5	4.66667	4.66667	4.8	5	7.6875	7.45	8.75	8.83333	#NULL!	-0.5	0.333333	0
8	7	7.5	6.66667	#NULL!	6.875	7.6	6.75	6.4	7.2	3.66667	4	2.66667	3.8	3	7.2375	6.78333	7.5	7.5	#NULL!	0	0	0.4
8.25	8	9	8.66667	8.8	8.5	8.8	8.75	8.4	8.6	4.33333	4.66667	4.33333	4.4	4.75	8.65	8.58333	8.125	8.41667	8.73333	0.5	0.333333	0
6.5	7.25	9	8	7.8	6	6.4	7.25	3.2	7.4	4	3	3.33333	3	3.5	6.2	5.95	6.875	7.58333	7.9	-0.5	0.333333	0
4	6.75	6.5	5.33333	7.8	7	8	7.5	4	7	4	3.33333	3.66667	3	4.25	7.5	6.16667	5.375	5.75	6.56667	-0.5	-0.333333	0.2
6	7.5	8.5	6.33333	8	7	7.4	8.5	4.4	7.6	3.66667	4	3.66667	3.6	3.5	7.2	6.83333	6.75	7.33333	7.16667	0.5	0	#NULL!
7.25	8.5	9	6	8.6	7.5	8.8	8	6.6	9	5	5	5	4.6	4.75	8.15	7.86667	7.875	8.25	7.3	0	#NULL!	0
5.25	7.5	9	5	8.4	7.875	8.6	7	7	6.4	4.33333	3.66667	3.66667	4.6	3.75	8.2375	6.8	6.375	7.25	6.7	-0.5	1.66667	1
5	7.5	6	6	8.2	7.875	9	8	5	9	4.33333	3.33333	3.66667	5	4.5	8.4375	7.33333	6.25	6.16667	7.1	0	1.66667	0.4
6.75	8.25	9	7.66667	8.8	8.25	9	9	7.8	8.6	5	5	4.66667	4.6	5	8.625	8.46667	7.5	8	8.23333	0	0	0
5.5	8.5	7.5	7	8.6	8.125	8.8	8.25	8	8.6	4.66667	4.33333	4.33333	5	5	8.4625	8.28333	7	7.16667	7.8	0	0	0
4	6.75	8.5	6.33333	8	7.375	8.6	7.5	5.2	7.4	4.66667	4.66667	4	4.6	4	7.9875	6.7	5.375	6.41667	7.16667	-0.5	0	#NULL!
6	6.25	8.5	7	8	8	8.8	7.75	7	7.8	4	4.66667	3.66667	4.4	4.5	8.4	7.51667	6.125	6.91667	7.5	0.5	0	0.4
4.75	7.75	9	7.66667	7.8	7.375	9	7.75	6	8.8	3.33333	3	3	4	4	8.1875	7.51667	6.25	7.16667	7.73333	0.5	0.333333	0.6
6	6.75	8	7.66667	7	6.625	7.6	7.75	6.2	8.2	3.33333	3.66667	3.66667	3.2	3.5	7.1125	7.38333	6.375	6.91667	7.33333	0.5	0	0.4
7	8.25	8	8.66667	8.8	8	8.8	8.75	7.6	7.4	4.33333	4.33333	4.66667	4.6	4	8.4	7.91667	7.625	7.75	8.73333	0	0.333333	0.8
7.75	8.75	8.5	7.33333	9	7.25	9	8.25	8.8	8.6	4.66667	5	4.66667	4.6	4.5	8.125	8.55	8.25	8.33333	8.16667	0.5	-0.333333	0.2
5	7.25	8.5	5	6.6	5.5	7.8	7	4	6.2	3.33333	3.66667	3	3.8	3	6.65	5.73333	6.125	6.91667	5.8	0.5	-1	2.2
4.25	8	9	7	8.4	7.75	9	8.5	6.8	8.6	4.33333	4.33333	5	5	4.75	8.375	7.96667	6.125	7.08333	7.7	0	0	0
6	8.5	5	4	5.2	4.875	5.6	7.5	4.6	#NULL!	4	4	3.66667	#NULL!	4	5.2375	#NULL!	7.25	6.5	4.6	0	#NULL!	-0.4
7.25	8.5	8.5	6.33333	7.6	7.25	7.8	8.25	7.2	8.6	3.66667	4	4	4	4.5	7.525	8.01667	7.875	8.08333	6.96667	-0.5	0	-0.2
6	6.75	8.5	8	8.4	8	8.4	8.25	6.8	8.2	4	4.66667	5	4.4	4	8.2	7.75	6.375	7.08333	8.2	0	0	0.2
5.75	8.25	8.5	7.33333	8	7.625	7	7.5	7.2	8.4	4	4.33333	3.33333	4.6	4.25	7.3125	7.7	7	7.5	7.66667	1	0.666667	0.6
4.5	6.25	8	6.33333	6.6	8.375	7.2	7.25	4.2	6.8	4.33333	4	4	4.4	4.25	7.7875	6.08333	5.375	6.25	6.46667	-0.5	3	1
4.5	7.5	9	8.33333	8.4	7.875	8	7.25	6	7.6	3.33333	4	3.66667	3.6	3.75	7.9375	6.95	6	7	8.36667	0	#NULL!	#NULL!
6.5	7	7	6.66667	7	#NULL!	5.8	7.75	5.8	7	3.66667	3.33333	4.33333	4.2	3.5	#NULL!	6.85	6.75	6.83333	6.83333	0.5	#NULL!	-0.4
8.25	8.25	9	8.33333	8.8	7.625	8.8	6.75	7.8	7.4	3.33333	3.33333	3.33333	3.6	3.75	8.2125	7.31667	8.25	8.5	8.56667	1	-0.666667	0.8
7	6.75	8.5	6.66667	7.2	7.75	6.8	7.5	#NULL!	5.6	5	4	4.66667	4	4.5	7.275	#NULL!	6.875	7.41667	6.93333	-0.5	-0.666667	1
5.75	6.75	9	7	7.2	7.375	6.8	6.5	5.8	8.2	4.33333	2.33333	3.66667	3.2	4.25	7.0875	6.83333	6.25	7.16667	7.1	0	2	0.2
7.25	7	7	#NULL!	6.8	6.75	7.8	6.75	#NULL!	7.4	5	4.33333	4	4.8	4.5	7.275	#NULL!	7.125	7.08333	#NULL!	0	0	0.2
8	7.75	9	6.33333	8	6.125	6.4	6.75	4.8	7.8	4.33333	3.66667	3.33333	4	4	6.2625	6.45	7.875	8.25	7.16667	0.5	0	0.4
5.75	7.25	8.5	7.66667	8.4	8.625	9	8.5	6	8.6	4.33333	4.66667	4	4.8	4.25	8.8125	7.7	6.5	7.16667	8.03333	0	0	1.6
2.5	5.75	9	4	#NULL!	6.125	6.4	6.75	6.8	7.2	3.66667	2.66667	3.66667	3	4.25	6.2625	6.91667	4.125	5.75	#NULL!	0	0	-0.2
6	8	7	6.66667	7.8	7.125	8.4	7.75	6	7.8	4.33333	4.66667	4.33333	4.8	4.5	7.7625	7.18333	7	7	7.23333	0.5	0	#NULL!
4.25	6.25	8	7.33333	7.4	6	8	6.75	4.6	6	4	4	3.33333	3.8	4	7	5.78333	5.25	6.16667	7.36667	0	0.333333	0.4
5.5	6.75	8.5	5.33333	#NULL!	6.5	8.4	8	5	7	3	3.66667	3.66667	3.8	3.75	7.45	6.66667	6.125	6.91667	#NULL!	0	0.666667	0.4
5.75	6.5	5	5	7.4	6.625	6.2	8	4.4	6.2	5	4.66667	4	5	4.75	6.4125	6.2	6.125	5.75	6.2	0	0.333333	0.4
4.5	7	8.5	6.33333	7.6	6.375	8.2	8.5	5.6	8.4	3.33333	3.33333	3.66667	3.6	3.75	7.2875	7.5	5.75	6.66667	6.96667	-1	0	1
5.5	7.25	8.5	8.33333	8.8	8.5	8.4	8.25	7.2	8	4	5	4.33333	4.8	4.5	8.45	7.81667	6.375	7.08333	8.56667	-0.187932	1.66667	0.4
#NULL!	7.25	7	7.66667	8.2	7	7.8	7.5	5.6	8.4	4	4	4	4.4	4	7.4	7.16667	#NULL!	#NULL!	7.93333	0	0.666667	0
7	6	8.5	7.33333	#NULL!	5.5	5.4	6.25	4.4	6.6	4	4	4	4.4	3.75	5.45	5.75	6.5	7.16667	#NULL!	0	0	0.2
5	#NULL!	8.5	6.66667	8.2	7.5	8.4	8.5	7.6	8.2	3.66667	4.33333	4.66667	4.6	4.5	7.95	8.1	#NULL!	#NULL!	7.43333	0	0	0.2
3.5	6	6.5	5.66667	7.6	7.75	8.8	7.25	7	8.8	5	5	4	4.4	4.75	8.275	7.68333	4.75	5.33333	6.63333	0	1	0.2
5.75	6.5	8.5	6	6.4	5.25	7.6	8.25	5.4	7	3	3	4.33333	3.2	3.75	6.425	6.88333	6.125	6.91667	6.2	1.5	1	0.8
4	6	8	5	6.4	6.375	6.8	7.5	5.2	7.6	4	4.66667	4	4.8	4.25	6.5875	6.76667	5	6	5.7	0	0	#NULL!
4.75	4.25	4.5	4.33333	#NULL!	#NULL!	6.8	#NULL!	6.2	4.8	3.66667	2	3	2.2	3.5	#NULL!	#NULL!	4.5	4.5	#NULL!	0	#NULL!	#NULL!
8	6.75	9	6	7.2	5.5	6.2	7.5	4.8	7	3.33333	3.66667	4	3.8	3.5	5.85	6.43333	7.375	7.91667	6.6	0	0.333333	0.6
4.5	5.5	8.5	5	7	4.25	5.6	5.5	2.2	8.2	3.33333	4	3.66667	3.8	3	4.925	5.3	5	6.16667	6	0.5	0.333333	#NULL!
7.25	7.5	8	8	7.4	6.625	7.4	7.25	6.4	6.4	3	3.66667	3.66667	3.4	2.25	7.0125	6.68333	7.375	7.58333	7.7	1	0.666667	0
6	7.5	6.5	9	8.8	8.375	8.6	#NULL!	5.8	7.6	4.66667	5	4	4.6	4.5	8.4875	#NULL!	6.75	6.66667	8.9	0	0.333333	0.2
6.5	5.25	9	5.33333	5.8	7.5	5.6	5.75	#NULL!	#NULL!	4	4.33333	3	3.2	4.25	6.55	#NULL!	5.875	6.91667	5.56667	0	0	0.8
5.5	7	8.5	8	7	7.75	8.2	7.75	5.2	7.2	4	4.33333	4.66667	4.8	4	7.975	6.71667	6.25	7	7.5	1	0	1
3.25	#NULL!	7	5.66667	6.4	5.625	7.4	6.5	3.8	5.6	3.66667	4.66667	3.33333	4	3.5	6.5125	5.3	#NULL!	#NULL!	6.03333	0	0	0
7	8	#NULL!	7	7.4	7.25	7.8	7.75	5.2	8	4	4	3.66667	4	3.5	7.525	6.98333	7.5	#NULL!	7.2	-0.0634272	#NULL!	#NULL!
5.5	8	5.5	5.66667	8.2	8.125	8.4	8	6.2	8.6	2.66667	2.33333	2.33333	3.4	1.75	8.2625	7.6	6.75	6.33333	6.93333	0	#NULL!	0.8
4.25	6	8	7	8	4.75	7.8	6.75	5.2	6.8	4	4.33333	4.33333	4.6	4.75	6.275	6.25	5.125	6.08333	7.5	0	1.66667	-0.2
4.25	6.75	8	7.66667	7.8	7	7.4	7.25	5.2	7.6	4	3	3.66667	4.2	4.25	7.2	6.68333	5.5	6.33333	7.73333	-0.5	1.33333	1.2
4.75	4.75	6	5.33333	6	5.875	6.2	6.25	5.8	7.8	3.33333	4	2.66667	3	3.5	6.0375	6.61667	4.75	5.16667	5.66667	0	1.33333	0.4
7	7	9	6	6.8	6.5	6.4	7	4.4	7.6	3.33333	3.33333	2.33333	3	3.5	6.45	6.33333	7	7.66667	6.4	0	0.666667	1
5.75	5.5	4	7.33333	6.2	7.25	5.2	5.5	4.2	7.8	4.66667	4	4	3.8	4.25	6.225	5.83333	5.625	5.08333	6.76667	1	0.666667	1
7	8.5	9	6.66667	8.8	6.625	7.2	5.75	5.8	8.2	3.33333	4	4	3.4	4.25	6.9125	6.58333	7.75	8.16667	7.73333	0	1	0.2
6.25	6.5	7	#NULL!	#NULL!	5.625	5.8	4.75	3.4	6.8	3.66667	2.33333	3	4.2	3.25	5.7125	4.98333	6.375	6.58333	#NULL!	1	#NULL!	0.2
8	8.25	8.5	5.33333	8.4	6.625	6.8	6.75	5	7.4	4	4.33333	3.66667	5	4	6.7125	6.38333	8.125	8.25	6.86667	0	0.666667	0
2.75	6.5	8	4	6.4	5.875	7	8.25	4.2	5.8	4.33333	4	3	4.2	4	6.4375	6.08333	4.625	5.75	5.2	0	1	0
4	6.5	6.5	6.33333	5.6	6.125	7.4	7	6	6.2	3.66667	3.66667	3.33333	3.4	4	6.7625	6.4	5.25	5.66667	5.96667	0.5	0	0.8
7.25	8.75	8.5	8.33333	8.8	7.875	7.6	7.75	5.6	8.8	4	4.33333	3.66667	4.4	4.25	7.7375	7.38333	8	8.16667	8.56667	-1	0.333333	0.2
7.25	8	9	7	8.4	7.875	8.8	8.5	8.2	7.8	4	4.33333	3.33333	5	4	8.3375	8.16667	7.625	8.08333	7.7	0.5	0	0.4
7.25	8.5	8.5	9	9	6.5	7.4	8	3.8	6.4	3.33333	3.33333	2.33333	4	3.75	6.95	6.06667	7.875	8.08333	9	0.5	2.33333	1.2
5.75	8	8	6	8.4	8	7.4	5.75	6.4	7.8	3.66667	3	3.66667	4.4	4.5	7.7	6.65	6.875	7.25	7.2	-1	1	0
4.5	7.5	4.5	5.66667	6.4	5.875	7.4	7.5	5	5.2	3	4	3.66667	4	3.75	6.6375	5.9	6	5.5	6.03333	0	1.66667	1
6.75	7.75	7.5	6	6.2	5.875	7.4	6.25	5	6	3.66667	3.33333	2.66667	3.4	3.25	6.6375	5.75	7.25	7.33333	6.1	0.5	0.333333	0.2
4.25	7.5	8.5	6	7.2	7.125	8	7.25	5.2	7.8	4.33333	3.66667	3.66667	4.6	3.75	7.5625	6.75	5.875	6.75	6.6	0	1.33333	1.4
7.5	8.25	7.5	6.66667	7.6	6.75	5.8	6	2.8	7.8	4.33333	3.33333	3.66667	4.2	4.5	6.275	5.53333	7.875	7.75	7.13333	0	1	1.4
2.5	6.25	5.5	4.66667	8.2	8.375	8.8	6.25	5.8	7.6	3.33333	4	4.33333	4	3.5	8.5875	6.55	4.375	4.75	6.43333	0	0	0.2
5.5	8	9	9	8.8	7.75	8.6	9	6.6	9	4	3.66667	4	3.4	3.75	8.175	8.2	6.75	7.5	8.9	-0.5	1.33333	0.4
5.25	5.75	6.5	4.33333	6.2	5.375	6	6.5	5.2	5.6	3	4	2.66667	3.2	3	5.6875	5.76667	5.5	5.83333	5.26667	0	0.666667	-1.4
3.75	4	6	4	6.2	7.625	6.8	7	6	7.4	3.33333	2.66667	2	4	3.5	7.2125	6.8	3.875	4.58333	5.1	0.5	1.66667	1.2
8	8.5	9	7.66667	8.6	8.25	8	8.5	5.8	#NULL!	3.33333	2.33333	3	3.4	4	8.125	#NULL!	8.25	8.5	8.13333	-0.5	1.66667	0.6
6	7.25	5.5	7	7	7.25	8	8.25	6.2	7.4	3.66667	4	4	4.2	3.75	7.625	7.28333	6.625	6.25	7	0.5	1.66667	0.2
5	6	8.5	7.66667	7.6	7.125	7.4	7.25	5.4	6	4.33333	4.66667	4	4.4	4.25	7.2625	6.21667	5.5	6.5	7.63333	0	#NULL!	0
3.25	7.25	8.5	7	7.2	8.125	8.6	7.25	5.6	7.2	4	4	4.33333	4.2	4	8.3625	6.68333	5.25	6.33333	7.1	0	1.66667	0.8
4	7	8.5	6.66667	8.2	7.25	8.2	8	#NULL!	8.6	5	5	5	4.8	4.75	7.725	#NULL!	5.5	6.5	7.43333	-0.5	0	0.2
5.25	7.5	9	8.66667	7.8	6.875	8.2	8	4.6	8.2	4.33333	3.66667	4.33333	4.4	4	7.5375	6.93333	6.375	7.25	8.23333	-1	0.666667	0
6.5	8	8.5	6	7.6	7.625	7.4	6.25	4	8	3.33333	3.33333	3.66667	3.8	3.75	7.5125	6.08333	7.25	7.66667	6.8	-1	0.333333	0.2
6	9	7	8	8.6	7.5	7.2	7.25	3.8	7.6	3.33333	2.33333	3.33333	3.6	3.5	7.35	6.21667	7.5	7.33333	8.3	0	1	0.4
6.75	7.75	7.5	7	8.6	8	8.2	8.25	5	7	3.33333	3.66667	3.33333	2.6	3.25	8.1	6.75	7.25	7.33333	7.8	-0.5	0.333333	-0.6
3.75	7.75	9	7.66667	8.8	7.625	8.6	8.25	5.8	8.4	4.66667	4.66667	4.33333	5	4.25	8.1125	7.48333	5.75	6.83333	8.23333	0	0	0
4.5	6.75	8.5	7.66667	7.2	7	8.4	7	4.6	7.2	4.33333	4	4	4.6	#NULL!	7.7	6.26667	5.625	6.58333	7.43333	0.5	#NULL!	0.4
6.75	8.25	8	8	7.8	6.875	5.8	7.25	5	8.4	3	3.66667	3.33333	3.6	4	6.3375	6.88333	7.5	7.66667	7.9	0.5	0	0.4
5.25	8	8.5	5	7.4	7.5	7	8	6.2	6.6	3.66667	4	3.66667	3.8	3.75	7.25	6.93333	6.625	7.25	6.2	0	1.33333	1.2
5.5	6.5	7.5	6	6	6	5.6	7.25	5.2	6.8	4.33333	4	3.33333	4.2	3.75	5.8	6.41667	6	6.5	6	-0.5	0.666667	0.6
6.25	6.5	7	7	7.6	7.875	8	8.25	6.2	7.8	3.66667	4	3	3.2	3	7.9375	7.41667	6.375	6.58333	7.3	0	0.666667	0.4
6	7.75	8.5	7	8	7.5	7.6	8	5	7.2	4	4	3.66667	4.4	4	7.55	6.73333	6.875	7.41667	7.5	0	1	1.2
6	7.25	8	7.66667	7.8	7.875	7.8	7	6.4	6.6	3.66667	3.66667	4	4	3.75	7.8375	6.66667	6.625	7.08333	7.73333	0.5	0.666667	0.6
7	7.75	8.5	7.66667	8	7.25	8.6	8.5	6.8	7.2	4	4	4	4.2	4	7.925	7.5	7.375	7.75	7.83333	0	0.333333	0
6.25	7.25	7	7.66667	7.6	7.375	8	6.5	5	8	4	3.33333	4	4	4.25	7.6875	6.5	6.75	6.83333	7.63333	0.5	1	0.6
6	6.75	9	7	6.4	6	7.4	6.75	4.8	8.4	3.66667	3.33333	3.33333	#NULL!	4.25	6.7	6.65	6.375	7.25	6.7	0	#NULL!	0
6.75	8.25	7.5	5.33333	7.6	6.75	7.2	7.75	7	6.4	3	2	3.33333	2.8	3.5	6.975	7.05	7.5	7.5	6.46667	0	-0.333333	-0.2
7.75	6.5	8	4	7.2	5.875	5.4	7	7.6	7.2	3.33333	3	4.66667	3.4	3.5	5.6375	7.26667	7.125	7.41667	5.6	0.5	0.333333	0.4
5.5	7.5	8.5	6.33333	#NULL!	#NULL!	8	#NULL!	6.2	7.8	3.33333	3.33333	3	3.6	3.5	#NULL!	#NULL!	6.5	7.16667	#NULL!	-0.5	-0.333333	0.2
5.75	8.25	8	6.66667	7	7	8.4	7.5	5.4	7.2	4.33333	4	4	4.4	4	7.7	6.7	7	7.33333	6.83333	0.5	0.666667	-0.2
5	5.75	7	#NULL!	5	6.625	6.4	7.25	4.6	5.6	4	4.66667	4	4	3.5	6.5125	5.81667	5.375	5.91667	#NULL!	0	0.666667	#NULL!
7.75	8.25	8.5	8	8.2	7.5	7	8.5	5.2	8.2	5	4	4.33333	4.6	5	7.25	7.3	8	8.16667	8.1	0.5	0	0.4
6.5	7.5	9	8.66667	7.8	7.75	9	7.25	5.8	7	3	2.66667	3.66667	3.4	4	8.375	6.68333	7	7.66667	8.23333	0.5	1	0.6
2.75	6.25	9	5	8.4	7.25	8.6	8.5	6.6	7.4	5	4	3.66667	4.4	3	7.925	7.5	4.5	6	6.7	1	0.333333	0.8
4.25	7	5	4.33333	5.6	5.75	6.2	6.75	3.8	5	2.33333	2.66667	2.66667	3	2.75	5.975	5.18333	5.625	5.41667	4.96667	1	1	1
5.5	7	8	5	4.6	4.375	6	6.75	4.4	5.8	3.66667	3.33333	3.66667	3.8	3	5.1875	5.65	6.25	6.83333	4.8	0	0	0.2
5.75	6.75	8.5	8.33333	#NULL!	7.75	7.2	7.5	5.4	6.8	3.33333	3.66667	3	3.8	3.75	7.475	6.56667	6.25	7	#NULL!	-0.5	1.66667	1
6.5	6.25	8	7	7.2	7.5	7.6	7.25	7.6	8.6	2.33333	3.66667	2.33333	2.6	2.5	7.55	7.81667	6.375	6.91667	7.1	-1	-0.333333	#NULL!
5.5	6.25	6.5	5.66667	6.8	7.375	6.8	6.25	6.2	7.2	2.66667	4	3.33333	4.4	3.75	7.0875	6.55	5.875	6.08333	6.23333	0.5	0.333333	1
4.5	8	9	7.33333	8.6	7.125	8	8.75	6	8.2	4	4.33333	4.66667	4.6	4.25	7.5625	7.65	6.25	7.16667	7.96667	-1	0	0.6
4.75	7.5	7	8	8.8	8.25	8.2	7.75	6.6	7.8	3	4	3	4.6	4	8.225	7.38333	6.125	6.41667	8.4	-0.187932	0	1.2
6.75	7	9	7	7.8	7.75	7.8	8.25	7.2	8	3.66667	4	4.33333	4.4	4.5	7.775	7.81667	6.875	7.58333	7.4	0	0	0
4.5	5.5	7.5	6	6.4	5.75	7.8	8.25	3.8	5.2	3.66667	4.66667	3.66667	3.8	4.75	6.775	5.75	5	5.83333	6.2	-0.5	1	1
5.25	8	5	8	8.2	7.75	8.2	8.75	7.8	8.4	2.66667	2.33333	3.33333	2.4	3.75	7.975	8.31667	6.625	6.08333	8.1	0	2	1
4.75	7	9	7.33333	6.8	8	8	7	4.6	7.6	3	2.33333	3.66667	4	3.25	8	6.4	5.875	6.91667	7.06667	-1	1.33333	0.4
6.75	7.75	7.5	8	8	7.5	6.4	7.25	7.8	5.2	4.33333	3.66667	3.66667	4	4	6.95	6.75	7.25	7.33333	8	1	0.666667	0
5.5	4.75	8.5	6	7.4	6.25	7.2	5.75	4.6	6.4	5	3.66667	3.66667	4.4	4.5	6.725	5.58333	5.125	6.25	6.7	0	0.666667	-0.4
4.5	6	7	6	7.4	6	7.4	6.5	5	7.2	3.66667	3.66667	4	4	3.75	6.7	6.23333	5.25	5.83333	6.7	0	2	1.6
5	6.75	7.5	4.33333	6.2	6.5	7.6	7.25	4.8	8.6	4.33333	3.66667	3.66667	3.6	3.75	7.05	6.88333	5.875	6.41667	5.26667	0.5	1.66667	0.6
4.25	6.75	8.5	6.66667	7.2	6.125	7.4	7	4.8	6.4	3.66667	4	3.66667	4.2	4.25	6.7625	6.06667	5.5	6.5	6.93333	-0.5	0	0.2
6	6.75	8	7	8.2	7.625	8.2	7.5	6.2	8.6	4.66667	4.66667	3.66667	4.6	4	7.9125	7.43333	6.375	6.91667	7.6	1	1	0.4
4.25	6	8.5	5.66667	6.2	7.75	8	7.25	6.2	8.2	4	3.66667	3.66667	4	4	7.875	7.21667	5.125	6.25	5.93333	0.5	0.333333	0.2
3.25	6	9	8.33333	7.6	7.5	8.2	8	5	7.4	3	3.66667	3.66667	3.2	4	7.85	6.8	4.625	6.08333	7.96667	-0.5	-0.333333	0.2
5	7.5	6.5	7.66667	8.4	#NULL!	7.4	6.75	5.4	8.2	4.33333	5	3.66667	4	4.25	#NULL!	6.78333	6.25	6.33333	8.03333	0.5	2	0.2
4.25	7.25	4.5	8	6.8	5.625	5.8	6.5	4.4	5.8	3	2	3.33333	3.8	4.5	5.7125	5.56667	5.75	5.33333	7.4	0	0	-0.2
5	8	8.5	8.33333	8.6	#NULL!	7	6.75	4.4	8	4.66667	4	4.33333	5	4.75	#NULL!	6.38333	6.5	7.16667	8.46667	0	1	0
6.25	6.75	5.5	4.66667	7	7	7.2	6.75	6.8	7	4	4	4.33333	4.6	4	7.1	6.85	6.5	6.16667	5.83333	0	#NULL!	#NULL!
7.25	7.75	8	8	8.4	7.875	8.8	7.75	7	8.2	4	4	3.66667	4.2	4	8.3375	7.65	7.5	7.66667	8.2	0	0	0
5.25	8	9	8	8.4	7	8.2	8.25	7.2	8.8	4.33333	5	4	4.2	4	7.6	8.08333	6.625	7.41667	8.2	0	0.333333	0
4.75	6	8.5	6.33333	7.6	7.125	8.2	7.25	4.4	7.6	4.33333	5	3.66667	4.6	4	7.6625	6.41667	5.375	6.41667	6.96667	0	0	1.2
3.5	7.25	8.5	5.66667	7.8	6.875	8.6	7.75	6	7.2	4	4	3.66667	3.6	3.5	7.7375	6.98333	5.375	6.41667	6.73333	-0.5	1.33333	-0.2
6.25	7.75	8.5	7	8.2	7.125	7.8	7.5	5.8	8.6	4.33333	4.66667	4	4.6	4.5	7.4625	7.3	7	7.5	7.6	1.5	2	0.2
4.25	7	#NULL!	5.33333	6.6	5.375	6.8	7	3.6	6	4	4	4	4.2	#NULL!	6.0875	5.53333	5.625	#NULL!	5.96667	-0.5	-0.333333	0
4.25	7.5	8	5.66667	8.2	7.75	8.4	7.75	7.8	8	3.66667	3.66667	3.33333	4.4	4.25	8.075	7.85	5.875	6.58333	6.93333	-0.189423	0	-0.2
7.25	7.5	8.5	6	6.8	6.125	7.6	7.5	5	7.2	4.33333	4	3.66667	3.8	3.75	6.8625	6.56667	7.375	7.75	6.4	0	-0.333333	0.2
4	7.5	7.5	5	6.2	6.75	7.4	7.75	5.4	8.4	4	4	3.66667	3.8	4	7.075	7.18333	5.75	6.33333	5.6	-0.5	0	-0.2
2.25	4.5	8.5	8.33333	7.8	8.25	8.2	8.5	5.2	6.8	4	3.66667	3.33333	4.6	4.25	8.225	6.83333	3.375	5.08333	8.06667	-0.189423	1.33333	-0.4
6	7.25	8.5	5	6.4	7	8.6	7.5	3.4	6.8	4.33333	5	5	5	5.5	7.8	5.9	6.625	7.25	5.7	0	0.666667	1
3.75	6.5	8	5.66667	7.2	7.875	8	8	4.6	7.2	3.33333	1.66667	4.66667	4.2	4.25	7.9375	6.6	5.125	6.08333	6.43333	0	1	1.4
5.5	6.25	6	7	7.4	6.5	6.4	7.5	4.8	7.6	3.66667	3.66667	4	3.8	4	6.45	6.63333	5.875	5.91667	7.2	-0.5	0	1
5.25	8	8.5	8.33333	8.8	8.25	8.4	8.75	7	7.2	4.33333	5	4.33333	4.8	4.5	8.325	7.65	6.625	7.25	8.56667	0	0.333333	0.6
4.75	8.25	#NULL!	8.33333	8.6	8.125	7.8	6.75	4.8	7.6	4.33333	5	4.33333	4.8	4.5	7.9625	6.38333	6.5	#NULL!	8.46667	0	1	0.4
8.25	8	9	8.66667	9	8.25	8.2	8	7	7.2	5	5	5	4.8	4.25	8.225	7.4	8.125	8.41667	8.83333	0	0.333333	0
4.5	6	7	7.66667	8.2	6.875	8	8.25	7	6.8	4	4	3.33333	3.6	2.75	7.4375	7.35	5.25	5.83333	7.93333	1.5	1.66667	1.8
8	8.5	8.5	8	8	8.125	7.8	7.75	7.8	7.2	4.33333	5	3.66667	3.8	4	7.9625	7.58333	8.25	8.33333	8	-0.5	0	0.2
5.5	7.25	9	7.33333	7.2	7.875	9	8.75	7.2	7.8	3	4	4.66667	3.2	4	8.4375	7.91667	6.375	7.25	7.26667	0.5	0	0.6
4.5	7.25	6	7.33333	8.2	7.125	6	7.5	4	7.2	4	4	3.66667	4	4	6.5625	6.23333	5.875	5.91667	7.76667	1	-1	-0.8
5	6.25	7.5	7	8	8.125	8.4	8	6.8	#NULL!	3.66667	3.66667	4	3.8	3.5	8.2625	#NULL!	5.625	6.25	7.5	0	1.33333	#NULL!
6.25	7.75	5	8	7.8	7.875	7.8	8.25	7.2	7.4	4	4	4	4	3.75	7.8375	7.61667	7	6.33333	7.9	0.5	1	1
7.5	8.5	9	8.33333	8.4	7.375	8.4	8	5.2	8.6	4	4.66667	4.66667	4.6	4	7.8875	7.26667	8	8.33333	8.36667	-0.5	-0.333333	0
3.5	4.75	9	8.66667	4.8	5.75	7.2	6.25	4.2	5.8	4	2.66667	4	4	3	6.475	5.41667	4.125	5.75	6.73333	0	0	0.6
3.25	7	7.5	7.33333	8.6	7.625	6.6	6.5	4.8	6.6	4.33333	4.66667	2.66667	3.8	3.75	7.1125	5.96667	5.125	5.91667	7.96667	1	1.33333	0.8
4.75	4.5	9	4	6	6	7.6	7	4.8	6.8	4	4.33333	3.66667	5	4.25	6.8	6.2	4.625	6.08333	5	0	0	-0.4
5	5.5	7.5	6.33333	6.2	4.75	6.2	5.25	4.8	5	4.66667	4.33333	3.66667	4.6	3.75	5.475	5.01667	5.25	6	6.26667	0	0	#NULL!
7	8.5	9	9	8.8	8.625	8.8	8.75	6.6	8.6	5	4.66667	3.33333	5	4.75	8.7125	7.98333	7.75	8.16667	8.9	0.310577	0	#NULL!
6.25	7	9	5.33333	7.6	7.5	8.4	8.5	7	7.6	4	4.66667	4.33333	4.4	4.5	7.95	7.7	6.625	7.41667	6.46667	-0.5	-0.666667	0.2
5.25	8.25	8	5.33333	8.2	6.5	8.6	8	5.6	7.6	3.66667	3.33333	3.66667	5	4.25	7.55	7.06667	6.75	7.16667	6.76667	0.5	1.33333	0.8
6.75	7	5	4	6.6	5.125	6.8	7.5	4.8	7	3.66667	4.66667	4	4.6	4	5.9625	6.43333	6.875	6.25	5.3	-0.5	-1.33333	#NULL!
6.75	7.75	8.5	5.33333	#NULL!	7.5	7	7.75	4.2	7.6	3.66667	3.66667	3.33333	4	3.5	7.25	6.51667	7.25	7.66667	#NULL!	0	1	0.4
2	7.25	9	7.66667	8.2	8.75	9	8	4.6	7.4	4.33333	4.66667	4	4.6	4.25	8.875	6.66667	4.625	6.08333	7.93333	-1	0	0.2
4	7	8.5	7.33333	7.6	8	9	8.75	5	8.2	4.66667	5	4.33333	4.4	4.5	8.5	7.31667	5.5	6.5	7.46667	-1.5	0.333333	-0.2
8.25	8.5	9	8	8.8	7.25	5.6	8.25	6.2	9	4.66667	4	3.66667	4.4	4.25	6.425	7.81667	8.375	8.58333	8.4	0.5	0	0.4
#NULL!	5	8.5	6	7.6	5.875	7.2	4.75	3.8	5	3	3	3.33333	3	3.5	6.5375	4.51667	#NULL!	#NULL!	6.8	0	1	0.4
7.5	8.5	9	8	8.4	8	8.4	8	7.2	9	4.66667	4.66667	4.66667	5	5	8.2	8.06667	8	8.33333	8.2	0	#NULL!	#NULL!
5	8.5	#NULL!	5.66667	8.2	8.125	7.2	5.75	5.2	6.8	3	3.66667	4	3.6	3.5	7.6625	5.91667	6.75	#NULL!	6.93333	-1.5	1.66667	#NULL!
5	7	7	4	7.8	6	8.2	8.5	5.4	6.2	4.33333	4.33333	4.33333	4.8	4.75	7.1	6.7	6	6.33333	5.9	0	-0.333333	0
5.75	6	5	6	7.2	6.625	7.4	6.75	6	7	4	3.33333	3.33333	4	3.5	7.0125	6.58333	5.875	5.58333	6.6	0	0	0
5.75	7	9	8.33333	8	7.875	9	8.5	6	7.8	4.66667	4.66667	4.33333	4.8	4.75	8.4375	7.43333	6.375	7.25	8.16667	0	0	0.2
5.5	6	8.5	6.33333	6.4	7.625	8.6	8.5	5.4	8	4.33333	3.33333	4.66667	4.8	4.5	8.1125	7.3	5.75	6.66667	6.36667	0	0	0
5.5	7.75	6	6.33333	7.8	7.125	8.4	8.75	6.4	8.2	4	5	3	4.2	3.5	7.7625	7.78333	6.625	6.41667	7.06667	0.5	1.66667	0.6
4	6.5	9	7.66667	6.4	5.625	7.6	7.75	5.8	7	3.66667	4	3.66667	3.6	2.75	6.6125	6.85	5.25	6.5	7.03333	0	0.333333	0.6
#NULL!	8.25	5.5	7.33333	6.4	5.5	5.6	4.25	5.2	6	4	4	3	4	4.5	5.55	5.15	#NULL!	#NULL!	6.86667	0	0	0.2
3	7	6	7	8.4	7.75	8.8	9	7.4	8.4	4.66667	5	4	4.2	4.75	8.275	8.26667	5	5.33333	7.7	0	0	0
6.5	7.5	8.5	8.66667	7.6	8.125	8.2	8.5	5.8	7.8	3.33333	4	3.33333	3.4	3	8.1625	7.36667	7	7.5	8.13333	-1	0.333333	0.4
4.75	7	7	6.33333	7.4	#NULL!	6.8	6.5	6.6	5.8	4	4	4	4	4	#NULL!	6.3	5.875	6.25	6.86667	0.5	1.33333	#NULL!
7.75	8	7.5	8	6.2	4.125	6.2	6	1.6	6.8	3.66667	3.66667	3.66667	3.6	3.75	5.1625	4.8	7.875	7.75	7.1	0	1	1
4.5	7.5	7.5	5.66667	8.2	6.375	7.4	6	3.8	7.6	3.33333	2.33333	2.33333	4.2	4.25	6.8875	5.8	6	6.5	6.93333	-0.5	0.333333	1.4
4.5	7.5	6.5	7.33333	8.8	8.375	8.4	8.25	8.6	8.2	1.33333	3.66667	2.33333	3.8	1.5	8.3875	8.35	6	6.16667	8.06667	-3.5	2.66667	1.6
4.75	8.25	8	7.66667	7.6	7.5	8.6	8	8.4	7.6	2	1	2	2	1.25	8.05	8	6.5	7	7.63333	4	4	3.4
5.5	6.75	6.5	6.66667	7	7.875	8.2	8.25	7	7.2	3	3.66667	3	3.2	3.5	8.0375	7.48333	6.125	6.25	6.83333	-0.5	0	0.4
5.5	6	5	7.33333	8	8.25	9	8	6.6	6.6	4	4	3.66667	4.6	4.25	8.625	7.06667	5.75	5.5	7.66667	1	0.333333	0.2
3.5	8	5.5	8	8.2	8.375	7.6	5.25	4	2.6	1.66667	2	1.33333	1.6	2	7.9875	3.95	5.75	5.66667	8.1	-2.5	1	2
6.5	7.75	8	5.66667	8.4	7.875	8.2	8	6.4	9	3.33333	4.33333	2.66667	3.2	2	8.0375	7.8	7.125	7.41667	7.03333	-1	0	0
5	7.25	7.5	6.66667	7	7.875	9	8.5	7	8	1.66667	2.66667	3	3	2.5	8.4375	7.83333	6.125	6.58333	6.83333	0	0	0.2
8.25	6.5	8.5	6.66667	7.2	6.75	6.8	9	5.2	7.6	3	3	3	3	3	6.775	7.26667	7.375	7.75	6.93333	0	2.66667	0.2
4.25	6.5	7	5	6.6	5.875	6.8	6.25	6.2	5.4	3.33333	3	3	3	3.25	6.3375	5.95	5.375	5.91667	5.8	0	0	0.2
7.5	5.25	7	3.66667	4.4	5	5	6.25	5.2	6.4	2.66667	3.33333	3	3.6	3	5	5.95	6.375	6.58333	4.03333	2	0.333333	0.2
7.5	8.5	7	6.66667	8.8	8.25	8.8	8.25	7.6	8.6	4.33333	4	4	3.8	3.75	8.525	8.15	8	7.66667	7.73333	0.5	0.666667	-0.2
5.75	7.25	6	5.66667	8.2	7.375	6.8	6.5	7.2	7	2.66667	3.66667	2.33333	3.6	3.25	7.0875	6.9	6.5	6.33333	6.93333	-1	0.666667	0.4
5.75	7.25	6	5.66667	7.4	6.625	6.8	7	6.8	6.2	3	2.66667	2.33333	2.8	3.5	6.7125	6.66667	6.5	6.33333	6.53333	0	0.666667	0.6
4.75	3.75	7.5	3.33333	6	4.5	5	6.5	4.4	5	4	4	3.66667	4.2	4.25	4.75	5.3	4.25	5.33333	4.66667	0	0	-1.2
3.5	6.25	7.5	4	7.2	6.5	8.2	7.5	5.2	6.2	2.33333	3.33333	3	2.6	2.25	7.35	6.3	4.875	5.75	5.6	-2	1	1.8
3.75	7	8.5	7.33333	7.2	6.875	5.8	5.75	5.4	8.2	1.33333	1.66667	3.33333	4.8	3.25	6.3375	6.45	5.375	6.41667	7.26667	-1.5	0	0.6
6	8	8	6	8	7.5	7.8	8	7.4	8	2	2.66667	1.66667	2.6	3	7.65	7.8	7	7.33333	7	1	-1	-0.4
2	6.75	5	4.33333	8.4	8.125	7.2	5.25	4.4	5.4	1.33333	2.66667	1.66667	2.8	2.5	7.6625	5.01667	4.375	4.58333	6.36667	-2.5	1.66667	1.8
6	6.75	6.5	4.66667	7.4	7.25	7.4	7.75	7	7.4	3	3	3	3	2.75	7.325	7.38333	6.375	6.41667	6.03333	0	0.333333	-0.4
3.75	7.75	6	6.33333	7	8.125	8.2	7.5	8	8.2	3	3	3	3	3	8.1625	7.9	5.75	5.83333	6.66667	0	0	0
5.25	6.5	9	7.66667	7.6	8	8.4	8.5	8.2	8	4	3.66667	3.66667	4.6	3.5	8.2	8.23333	5.875	6.91667	7.63333	-1	1.33333	0.8
6	7.75	8.5	7	7	5.625	5.6	7	5.2	6	2.33333	2.66667	3.66667	3.8	3.25	5.6125	6.06667	6.875	7.41667	7	-3	2	1.2
6	7	6	5	6.6	5.875	8	6.5	4.6	5.4	3	2.33333	3.33333	3.6	2.5	6.9375	5.5	6.5	6.33333	5.8	1	1	1.2
6.75	8.5	7.5	8	8.6	7.75	8	7.75	7.8	7	4.66667	3.66667	4.66667	4.2	4.25	7.875	7.51667	7.625	7.58333	8.3	0	-0.666667	0.4
4	6.25	4	4	7.2	6.125	8	8	7	6.6	3	2.66667	3.66667	3	3.5	7.0625	7.2	5.125	4.75	5.6	-0.5	1	0.2
3.25	7.5	8	7	7.4	7.5	8.6	8.25	7	7.2	2.33333	2	2.66667	3.2	3.5	8.05	7.48333	5.375	6.25	7.2	-2	0.333333	2
5.5	6.25	6	6	7	6.25	8	7.75	5.8	7.4	1.66667	2.33333	2	3.2	3	7.125	6.98333	5.875	5.91667	6.5	2	0.333333	0.2
5.75	7	6.5	6.33333	6.8	6.5	7.4	8.25	7	7.4	3.66667	3	3	1.6	2.5	6.95	7.55	6.375	6.41667	6.56667	-1.5	2	1.4
5	6.25	6.5	6.33333	7.6	8	8.4	7.75	6	6.4	4	4.33333	3.33333	4	4.25	8.2	6.71667	5.625	5.91667	6.96667	-1.5	1	0.4
5	6.75	8	7	7.4	8	7.8	8.25	6.6	6.6	1.66667	2.33333	2	2	2.5	7.9	7.15	5.875	6.58333	7.2	-1	1.33333	0.4
7.25	8.25	7	7	7.4	8	8.4	8.25	6.2	8.4	2	2.33333	1.66667	2.6	3	8.2	7.61667	7.75	7.5	7.2	0	1	1.2
5.25	7.5	8.5	7.33333	8	6.25	7.2	8.25	7.2	6.4	3.33333	3	2.33333	3.4	4.25	6.725	7.28333	6.375	7.08333	7.66667	-1.5	-1	0.2
4.5	6.5	8.5	5	7	5.875	7.6	8.25	5.2	6.8	4.66667	4	3.33333	4.2	4.5	6.7375	6.75	5.5	6.5	6	0	0	0.2
6	7.5	8	6.33333	7.4	6.125	7.4	7.5	6.4	8	3.33333	4	3.33333	3.8	3.25	6.7625	7.3	6.75	7.16667	6.86667	0	1	0.2
6.75	7	7.5	7.66667	8	6.625	7.2	7.75	6	7	2.33333	3	2.66667	3.4	3.5	6.9125	6.91667	6.875	7.08333	7.83333	-0.5	0	0
7.25	8	8.5	8	8.6	7	8	7.25	7.2	7.2	5	4.66667	4.66667	4.8	4.25	7.5	7.21667	7.625	7.91667	8.3	-0.5	0.666667	-0.6
5.75	8.5	8.5	7.66667	8.2	6.875	9	8.5	8	8.4	2	2	2	2	2	7.9375	8.3	7.125	7.58333	7.93333	-2	2	1.4
8	9	9	8	9	8.375	9	9	8.8	7.6	2	2	2	2	2	8.6875	8.46667	8.5	8.66667	8.5	1	1	0.8
7.5	8	8	7.66667	7.6	7.875	8	8.5	7.6	8	3.66667	3.66667	3	3	3	7.9375	8.03333	7.75	7.83333	7.63333	-0.5	0.333333	0.4
5.25	7.5	7	8.33333	8	7.5	7.2	7.75	6.4	6.6	3.33333	3.33333	2.66667	2.4	2.75	7.35	6.91667	6.375	6.58333	8.16667	0	-0.333333	0.8
4.75	3.75	5.5	5.66667	5.4	5.625	4.4	4.5	4.6	7.2	1.33333	1	1.66667	1.6	1.75	5.0125	5.43333	4.25	4.66667	5.53333	-2.5	1	0
6.25	7.75	9	8	7.2	5.375	7.2	7.5	6.4	3.8	3	3	3	3	3	6.2875	5.9	7	7.66667	7.6	0	1.33333	1
4.25	5	5	5	5	5.375	5	5	5.8	5	2.33333	2	2	1.6	2	5.1875	5.26667	4.625	4.75	5	-0.5	2.33333	0.4
6	7.5	8.5	8	8.4	8.125	8	8	8.4	8.4	2.66667	2.33333	3.33333	3.2	3.25	8.0625	8.26667	6.75	7.33333	8.2	0	1.66667	1.4
5	6	8	5	5	5.125	4.8	4.75	4.8	5.2	3.66667	3.66667	4	3.8	3.5	4.9625	4.91667	5.5	6.33333	5	0	0	0.2
7.25	7.5	7.5	7	7.6	7.5	8.2	8.25	7.6	7.4	4	4	3.66667	3.8	3.25	7.85	7.75	7.375	7.41667	7.3	-1	-0.333333	-0.4
5.5	7	6.5	7.66667	7.4	6.5	6.8	7	6.2	7	3.33333	3.33333	4	3.6	3.75	6.65	6.73333	6.25	6.33333	7.53333	0	-0.333333	0.4
5.75	7	7	5.66667	7.2	6.5	7.4	7.25	6.6	6.4	3.66667	4	3.66667	4	3.25	6.95	6.75	6.375	6.58333	6.43333	-1	0.333333	0
6.25	7	7.5	6	7.4	6.625	7.6	7.75	6.2	7.4	2.33333	2.66667	2.33333	3.8	2.75	7.1125	7.11667	6.625	6.91667	6.7	-0.5	0.666667	0.4
7.5	7	8	8.66667	8	8.125	8.2	8	6.8	8.2	4.33333	4.33333	5	4.6	3.5	8.1625	7.66667	7.25	7.5	8.33333	1	1.33333	0.2
4.75	5.75	5	5.66667	5.2	5.625	6.2	6.5	5.8	7.2	2.33333	2.66667	3.33333	3.2	2.75	5.9125	6.5	5.25	5.16667	5.43333	-1	0.333333	0.8
6.25	7.25	9	7	6.4	6.625	6.8	8.75	5.6	7.6	3.66667	3.33333	3.66667	3.2	3	6.7125	7.31667	6.75	7.5	6.7	-0.5	0.333333	0
6	7.25	8.5	7	8.2	8	8	6.25	5.8	6.6	1.66667	2	3	1.4	2.5	8	6.21667	6.625	7.25	7.6	0	1	0.4
7.75	8	8	7.66667	7.6	6.875	7.4	7.5	6.4	7.2	5	4	4	4.6	4.5	7.1375	7.03333	7.875	7.91667	7.63333	0.5	0.333333	-0.4
6.5	8	7	8	8.6	7.25	8.6	7.75	7.4	7.6	1.66667	3	2.66667	4	2.75	7.925	7.58333	7.25	7.16667	8.3	-1	0.666667	0.2
6	5.75	8	5	7	7.125	7	8	7.4	7.6	1	1	1	1	1	7.0625	7.66667	5.875	6.58333	6	1	-1	2.8
5.5	8.75	8.5	9	8.6	8.75	9	8.5	7.6	7.6	1	1	1	1	1	8.875	7.9	7.125	7.58333	8.8	1.5	4	3.8
7	7.25	8	7	7.8	6.625	7	6.5	5.2	8.2	1.33333	1	2.66667	2.4	2.25	6.8125	6.63333	7.125	7.41667	7.4	-0.5	1	2.2
5	5	8	5.66667	6.8	6.125	8.2	7.5	5.4	8.2	2.66667	2	3	3.6	1.75	7.1625	7.03333	5	6	6.23333	-3.5	2	2.2
7.5	8.75	8	8.66667	8.6	8	7.6	8.5	7.8	8.2	2.33333	3.66667	3.66667	3.2	3.25	7.8	8.16667	8.125	8.08333	8.63333	-1	1	0.8
6.5	8	7.5	7	8.2	7.875	8.2	8.25	8	8.4	4.33333	4	4	4.2	4	8.0375	8.21667	7.25	7.33333	7.6	-1	0	1
5.25	8	9	8	8.2	7.625	7.4	7.5	6.2	7.6	3.66667	2.33333	4	4	3.5	7.5125	7.1	6.625	7.41667	8.1	-1	1.66667	0.6
5.75	7.5	8	4.66667	7	6.375	8.2	8	7.6	7.6	3	2	2.66667	4	3	7.2875	7.73333	6.625	7.08333	5.83333	-0.5	0.666667	-0.2
2.5	5	7	5.33333	7.2	7.375	8.4	6.5	5.8	7.2	1.66667	2.33333	2.66667	2	2	7.8875	6.5	3.75	4.83333	6.26667	-4	2	3.6
8	8.25	8	8.66667	9	6.375	8.2	7.25	4.8	8.2	4.66667	4.33333	4	4.6	4.75	7.2875	6.75	8.125	8.08333	8.83333	-0.5	1.33333	1.4
4	8.25	4.5	5.66667	7.6	6.625	7.8	8.75	6.4	5	4	4.33333	3.33333	4.4	3.5	7.2125	6.71667	6.125	5.58333	6.63333	0.5	1.33333	2.2
6.25	8	9	7.33333	9	9	9	9	8.4	8.2	4.33333	4	4	3.4	4.5	9	8.53333	7.125	7.75	8.16667	-0.5	1.33333	0.4
3.5	5	5	6	6.4	5.875	5	5.75	3.2	5.6	2.66667	2.66667	3.33333	4	3.5	5.4375	4.85	4.25	4.5	6.2	0	1	0.2
4	7.25	7.5	6.66667	8.2	8.75	9	7.25	6.2	7	3	2	2.66667	3	3.25	8.875	6.81667	5.625	6.25	7.43333	-1.5	1	0.8
6	8.5	4	5.33333	8	7.5	8.8	8.5	8.2	7.8	3.66667	4	4	4.4	3.5	8.15	8.16667	7.25	6.16667	6.66667	-1	1	0.2
5.5	6.25	4.5	5.66667	7.6	5.25	4.8	5	4.6	5	4	3.66667	3	3.4	3.75	5.025	4.86667	5.875	5.41667	6.63333	1	-0.333333	0.8
6	7.75	8	6.33333	8.2	5.875	8.2	7.25	5.6	6.4	3.33333	3	4	3.8	4.25	7.0375	6.41667	6.875	7.25	7.26667	0.5	-1.33333	0.2
6.75	8.25	8.5	7.33333	8	7.125	7.6	9	7	7.2	2.33333	2	2.33333	3	3	7.3625	7.73333	7.5	7.83333	7.66667	-1	0.333333	0.8
4.75	7.25	8.5	6.33333	7.6	7.625	7.4	8.5	6.4	7.8	2.33333	3.66667	2.66667	2.8	3.25	7.5125	7.56667	6	6.83333	6.96667	-2	0.666667	0.8
4.5	8	9	7.66667	7.4	7.75	8.4	8.25	7	8	4	4.33333	4.33333	4.6	4.75	8.075	7.75	6.25	7.16667	7.53333	0.5	1.33333	0.2
5.5	7	6.5	7.66667	7	6.375	7	7	5.4	7.6	2.66667	2	2.66667	2.8	2	6.6875	6.66667	6.25	6.33333	7.33333	-2.5	1.33333	1.8
7	8.5	8	7.66667	8	7.375	8.2	8.5	8	8	3.33333	4	3.33333	3.6	3.5	7.7875	8.16667	7.75	7.83333	7.83333	-1	0	0.2
3	5.25	4.5	3	6	5.5	8	6	4.6	4.6	2.66667	3	2.66667	3.4	2.75	6.75	5.06667	4.125	4.25	4.5	-2	1	1.6
2.5	6.5	4	7	8	8.125	8	8	7.8	7.8	2.66667	2.66667	2.66667	2.8	3	8.0625	7.86667	4.5	4.33333	7.5	-0.5	1	1.8
4.25	7.75	8.5	8	8.4	8.375	7.8	8.25	7.8	7.8	4	4	3.66667	3.4	3.25	8.0875	7.95	6	6.83333	8.2	-1	-0.666667	-0.2
6.5	8.5	7.5	7.66667	8.4	7.25	6.2	8.75	7.6	8.8	4	4.33333	2.33333	3.8	4.75	6.725	8.38333	7.5	7.5	8.03333	0	0	-0.2
7.25	8	6.5	2.66667	5.6	4.875	6.6	8	6.2	8	5	4.33333	3.33333	2.6	4.25	5.7375	7.4	7.625	7.25	4.13333	1.5	-2	2.6
1.75	6.75	6.5	7.66667	8	6.625	6.6	3.75	2.6	4.6	1.33333	2	3	2	1.5	6.6125	3.65	4.25	5	7.83333	-3.5	3	2.8
5.75	7.5	7	8.33333	7.6	7.875	6.6	6.5	4.6	6.6	2	2.66667	2.66667	2.6	3	7.2375	5.9	6.625	6.75	7.96667	-1.5	2.66667	2
3.75	5.75	4	4	5.8	6.5	7.6	7.75	6.2	6.2	2	2.33333	3.33333	3.2	2.25	7.05	6.71667	4.75	4.5	4.9	-2	1.33333	0.6
7	7.25	7.5	6	7.6	7.25	7	8.25	7.2	7.6	3.33333	2.66667	3.33333	3	3.25	7.125	7.68333	7.125	7.25	6.8	0.5	-0.333333	0.2
5.25	6.25	1.5	5.66667	7.4	7.625	8.2	8.5	7.4	8.6	4.66667	4.33333	4.33333	4.6	4.75	7.9125	8.16667	5.75	4.33333	6.53333	0	-0.666667	-0.2
4.75	7	9	7	7.6	7.625	7.4	7	5.4	7.2	1.66667	2.66667	1.33333	4.2	2	7.5125	6.53333	5.875	6.91667	7.3	-2.5	3.33333	2.4
3.25	4.75	5	5	5.8	6.375	6.2	5.75	3.6	6.2	2.33333	1.66667	2.33333	2	2.5	6.2875	5.18333	4	4.33333	5.4	-2	1.33333	1
5	6.25	6	5	6.2	6	5.4	5.25	4	6.2	1.66667	2.66667	2.66667	3	3	5.7	5.15	5.625	5.75	5.6	0	1.33333	0.8
4	6	4	6.33333	6.6	6.625	5.6	6	5.2	6.8	2	2.66667	2.66667	3	2.25	6.1125	6	5	4.66667	6.46667	-1	0.333333	1.4
5.25	7	4	3.33333	5.8	6.625	8.6	7.75	6.8	6.6	1.66667	2	2.66667	3	2.75	7.6125	7.05	6.125	5.41667	4.56667	-1	-0.666667	0.2
5.25	5.75	4.5	7	6.2	7.375	6.4	7.25	5.6	7	2.33333	2	2.33333	3	2	6.8875	6.61667	5.5	5.16667	6.6	-2	2.33333	3
4.25	5	4.5	5.66667	8	7.75	8.4	7	4.8	6.8	2	2.33333	3	3.2	3.25	8.075	6.2	4.625	4.58333	6.83333	-3	2.66667	1.6
4.5	7.25	5.5	5	6.2	5.625	6.4	6.25	6	4.6	3	2.33333	3.33333	2.6	2.75	6.0125	5.61667	5.875	5.75	5.6	-1	0	2.2
4.5	6.5	9	5	7	7.25	7	7.5	7	7	4.66667	4.66667	3.66667	3.8	3.25	7.125	7.16667	5.5	6.66667	6	-0.5	-1	-0.4
5	6.5	7.5	5.33333	7.4	6.75	8.2	8.25	7.2	7.4	4	3.66667	4	4	3.75	7.475	7.61667	5.75	6.33333	6.36667	-0.5	1.66667	0.4
5	5	5	5	5	5	5	5	5	5	2	2	2	2	2	5	5	5	5	5	1	1	0
3.25	6	5.5	5.33333	8.4	8.25	8	7.25	5.8	6	2.33333	2	2.66667	3.8	2.75	8.125	6.35	4.625	4.91667	6.86667	-1	1.33333	0.8
2.75	5.5	8.5	8	8.4	8	7.2	5	4.2	8.2	2	3	2.33333	3.6	2.5	7.6	5.8	4.125	5.58333	8.2	-0.5	2.33333	2.4
7	8	8	7.33333	7.6	7.5	8	8	8	7.8	3	3	3	3.8	3	7.75	7.93333	7.5	7.66667	7.46667	0.5	0.333333	0.8
3.75	6.75	5	2.66667	8.2	7.25	7.2	8.5	6.6	6	1	1	1	2.4	1	7.225	7.03333	5.25	5.16667	5.43333	0	-0.666667	-0.2
6.25	6.75	6.5	7.33333	8	7.625	5	7.75	6	6.6	4	4	4	4	4	6.3125	6.78333	6.5	6.5	7.66667	0	0.666667	0.4
6.25	6.75	6.5	6.66667	7.8	7.5	7.8	8.25	7.8	7.4	2	3.66667	3.66667	3.4	2.75	7.65	7.81667	6.5	6.5	7.23333	-1	0	0.6
5	6.5	4.5	4.33333	7	7.125	7.2	7	5.8	7.6	3	3.66667	3.33333	4	3.25	7.1625	6.8	5.75	5.33333	5.66667	0	-0.666667	0.2
7.25	8.5	9	7.33333	8.6	7.75	8.2	6.75	3.2	5.4	1.33333	2	2	2.2	2	7.975	5.11667	7.875	8.25	7.96667	-2.5	2	0.8
7.75	7.75	6.5	7.33333	8.4	7.125	7.6	8	6.8	8.8	3	2.66667	3	3.2	3	7.3625	7.86667	7.75	7.33333	7.86667	0	1.66667	1.8
4.75	6.5	7.5	4.33333	7.6	6.625	8.4	8.5	6	7.4	2.33333	3	3	3	3	7.5125	7.3	5.625	6.25	5.96667	0.5	-1	-0.2
6.5	6.75	8.5	5.66667	7	7	7.8	7.75	5.6	8.2	1.66667	3	4	3.4	3.25	7.4	7.18333	6.625	7.25	6.33333	-4	1.66667	1.6
4.5	7.5	7	7.66667	8.4	8	7.4	6.5	5.2	7.2	3	3	3.33333	3.4	3	7.7	6.3	6	6.33333	8.03333	-1.5	2	1
7.25	8.5	8.5	7.33333	8.6	7.875	7.6	8.5	6.2	8	2	3	2.66667	2.8	2	7.7375	7.56667	7.875	8.08333	7.96667	-2.5	2.33333	2.4
6.5	6.25	4.5	7.66667	8	8	7.8	6.25	7.4	7	1.66667	1	2.33333	2.8	2	7.9	6.88333	6.375	5.75	7.83333	0	0.333333	0.4
5.75	8.5	6.5	8.33333	8.2	8.75	8.8	8.5	7.8	7.2	2.33333	3.33333	3	3.8	3	8.775	7.83333	7.125	6.91667	8.26667	-3.5	0	2.4
5.75	5	7	4	7.4	6.375	6	7.75	5.6	7.8	3.66667	4	4	3.4	4	6.1875	7.05	5.375	5.91667	5.7	0	2.33333	1.2
4.5	6.75	8	7	7.4	8.25	7	7	5.4	6.4	2.66667	2.66667	3	2.6	3	7.625	6.26667	5.625	6.41667	7.2	-2	1	1.4
3.75	6.25	7	5	7	5.625	7.2	7	5.6	7.2	2	2.66667	3	3.2	3.25	6.4125	6.6	5	5.66667	6	-0.5	1	1
5.25	7.25	7	4.66667	6.6	7.125	7.8	6.5	6.4	5.8	3.66667	3.66667	3	2.6	2.25	7.4625	6.23333	6.25	6.5	5.63333	1.5	1.66667	1.6
3.5	5	7.5	7.66667	7.8	7.75	7.6	6.5	3.6	5.6	2.33333	2.33333	3	2.6	2.5	7.675	5.23333	4.25	5.33333	7.73333	0	1	0.8
2.5	3.75	3.5	6.66667	8.2	7.75	8.4	6.75	6.2	6.2	2.33333	1.33333	2.66667	2	2.25	8.075	6.38333	3.125	3.25	7.43333	-1	2	0.4
4.25	6	8.5	4	7.2	6.375	6.8	6.75	5.4	8	1.66667	2.66667	2.66667	2.4	2.25	6.5875	6.71667	5.125	6.25	5.6	-3.5	4	2.6
7.25	7.25	7.5	6.66667	7.4	6.125	7	7.25	7	7.4	2.33333	2.33333	3	2.6	1.75	6.5625	7.21667	7.25	7.33333	7.03333	-1.5	2	1.6
5.5	7.25	8	7	6.8	6.875	7.4	6.75	3.8	5.2	3	3.33333	3	3.6	3.5	7.1375	5.25	6.375	6.91667	6.9	0	0	0.2
8.5	8.5	6.5	7.66667	7.4	5.75	8.2	7.25	3.6	5.8	1	1	1	1	1	6.975	5.55	8.5	7.83333	7.53333	-2.5	1.33333	0.6
5.5	6.75	7	4.66667	7.2	6.875	7.2	8.25	5.6	7.6	3.66667	2.66667	3	3.6	2.75	7.0375	7.15	6.125	6.41667	5.93333	0	0	0
3.5	6.5	7	4.33333	7	8.5	8	8.25	6.8	7.8	2	2.33333	2.66667	3	3	8.25	7.61667	5	5.66667	5.66667	-1.5	2.66667	3
5	5.75	8	5	6.8	5.375	7.2	8	6.6	6	1.66667	2.66667	1.66667	3	2.25	6.2875	6.86667	5.375	6.25	5.9	-1	1.33333	2
4.25	5.5	6	4	6.2	4.5	7.2	7	6	5	2.33333	3.33333	3	3.4	3.5	5.85	6	4.875	5.25	5.1	-1.5	0.666667	0.8
6	6.75	5	4.33333	6.8	6.625	7.4	6.75	5.8	6.6	2.33333	2.33333	3.33333	3.4	3.25	7.0125	6.38333	6.375	5.91667	5.56667	-0.5	0	0
6	8	9	7.66667	8.2	8	7.8	9	7.2	7.8	5	5	5	5	5	7.9	8	7	7.66667	7.93333	0.5	-0.333333	0
6.75	6.25	7	5.66667	6.8	6.75	8.2	7.25	6	7.6	2.33333	2	2.66667	2.8	2.75	7.475	6.95	6.5	6.66667	6.23333	0	0.666667	1
6.5	6.5	5.5	6.33333	7.2	7.875	6.8	7.5	6.8	6.8	4.33333	4	4	4.6	4	7.3375	7.03333	6.5	6.16667	6.76667	-1	0.333333	1.4
4.5	7.75	7.5	7.33333	8.2	6.875	6.8	6.5	5.2	5.8	1.66667	1.33333	1.66667	2.2	1.25	6.8375	5.83333	6.125	6.58333	7.76667	-2.5	2	2.2
5.25	6	4.5	4.33333	6.6	5.625	5.4	7.75	6	7.4	1	1.33333	1.33333	2.8	1.75	5.5125	7.05	5.625	5.25	5.46667	1.5	0.666667	-0.8
3.75	5.75	6	4	6	5.125	6	5	3.4	4.4	3.33333	3.66667	3.33333	3.4	2.75	5.5625	4.26667	4.75	5.16667	5	0.5	1.33333	0.6
5.5	7.25	7	5.66667	7.2	7.125	8.4	8	5.6	5.8	4	4.33333	4.66667	4.6	4.5	7.7625	6.46667	6.375	6.58333	6.43333	1	0	0
6	7.5	9	5.33333	8.6	7.875	7.6	5.25	4	5.4	4.33333	4.66667	4	4.4	4.25	7.7375	4.88333	6.75	7.5	6.96667	-0.5	0.666667	1
6	7.75	6	6.66667	7.6	7.625	7	8	7	7.2	3.33333	3.33333	3.33333	3.6	4	7.3125	7.4	6.875	6.58333	7.13333	-0.5	0.666667	0.2
4.25	7.25	9	8.33333	8.4	8.125	8.6	8.75	6.4	8	4.33333	4.66667	3.66667	4.6	3.75	8.3625	7.71667	5.75	6.83333	8.36667	-1	0.666667	0.6
5.75	6.5	7.5	5.33333	5.6	3.375	4.8	6	4.8	6.8	2.33333	2.33333	2.33333	2.8	2	4.0875	5.86667	6.125	6.58333	5.46667	-0.5	0.333333	0.4
5	7.25	8	4.66667	7	6.375	8.4	7.75	7.4	8	3.33333	3.33333	3.33333	3.8	4	7.3875	7.71667	6.125	6.75	5.83333	0.5	0.666667	1.4
7	7	7	6.66667	7.8	7	6.8	6.25	5	6.4	2.66667	2.33333	3.33333	3.8	3.5	6.9	5.88333	7	7	7.23333	-0.5	0	0.2
7	7.75	7.5	7	7.8	7.5	7.6	8	7	8.2	4	4	4	4	3.75	7.55	7.73333	7.375	7.41667	7.4	-0.5	0.666667	0.2
4.25	7.5	7.5	7	7.8	7	8.4	7.75	7	6.8	2.66667	2	2.66667	3.6	2.5	7.7	7.18333	5.875	6.41667	7.4	-1.5	0.333333	0.8
6.5	7.5	8.5	7	7.4	7.5	7.6	7.25	6.6	7.8	3	3.66667	4	3.8	3.75	7.55	7.21667	7	7.5	7.2	0.5	1	0.6
5.25	7.75	6	8.33333	8.6	7.625	5	6.25	5.2	5.8	2.33333	1.33333	2.66667	2.6	2.5	6.3125	5.75	6.5	6.33333	8.46667	-2.5	0.333333	1.4
4.5	6.25	7	4.33333	5.8	6.125	7.8	7	6.4	6	2.33333	2.33333	2.66667	3	2.75	6.9625	6.46667	5.375	5.91667	5.06667	0	0	0.2
4	5.75	5	5	7	6.25	7	5	4.4	7	3.66667	4	3.66667	4	3.5	6.625	5.46667	4.875	4.91667	6	0	0.333333	-0.2
5.75	6.75	8	4.33333	7.2	7.625	7.2	8	7.2	7	3.33333	4	4	4	3.75	7.4125	7.4	6.25	6.83333	5.76667	-1.5	2.33333	1
5.5	8	8	7	8.6	8	6.8	7.5	5.8	7	3.33333	3	3.33333	4.2	4.25	7.4	6.76667	6.75	7.16667	7.8	1.5	0	0
4.25	6.25	6	7	7.6	7.625	8	7.75	7.4	7.8	3.33333	3.33333	4	3	3.25	7.8125	7.65	5.25	5.5	7.3	-1	0	0
8	8	7.5	5.33333	7.4	4.75	5	6	6.4	7.4	4	4.33333	4	4	4.25	4.875	6.6	8	7.83333	6.36667	-1	-1.33333	-1.4
6.5	8.25	8	6.66667	7.2	6.5	7	7.75	4.8	6	2	2.66667	1.66667	3.2	2	6.75	6.18333	7.375	7.58333	6.93333	-1	1	0.8
7.25	7.5	5	6.33333	8	6.625	7.6	8	5.8	6.8	5	4	4.66667	4.6	4	7.1125	6.86667	7.375	6.58333	7.16667	0	0.333333	0.2
3.75	7	7	3.33333	7	7	8.2	8.25	7.2	6.4	3	3	3	3	3	7.6	7.28333	5.375	5.91667	5.16667	0	1.66667	0.6
6.75	8	8.5	7	8	7	8	7.75	5.8	5.2	1.33333	3	3.33333	2.6	3	7.5	6.25	7.375	7.75	7.5	-2.5	2	0.2
5.75	7.25	5	6	6.8	7.375	8	8	6.2	7.6	2.33333	2	3.66667	3	3	7.6875	7.26667	6.5	6	6.4	-0.5	0	0
6.75	7.75	7.5	8	8.2	7.75	8.2	8.25	7.2	8.4	2.66667	4.33333	3	3.4	2.5	7.975	7.95	7.25	7.33333	8.1	-0.5	0	0
4	6.25	4.5	3	7	6.25	7.4	7.25	5	6	1.33333	2.66667	3.33333	2.4	3.5	6.825	6.08333	5.125	4.91667	5	-1.5	1.66667	1.4
5.5	8.5	8	8.33333	8.4	6.25	7.6	7.5	7.6	7.6	3	2.66667	3.33333	4.2	3	6.925	7.56667	7	7.33333	8.36667	-2	0.333333	-0.2
5.25	5	4	2.33333	6.2	6.25	7.8	7.5	6	6.2	3	3	3	3.4	3.25	7.025	6.56667	5.125	4.75	4.26667	-1	-1	0.4
6.75	8.5	8	8	8.2	6.625	6.8	3.25	3.4	6.4	1.66667	2	1	1.8	1	6.7125	4.35	7.625	7.75	8.1	-1	2	1.8
5.75	8	7.5	7	7.8	7.625	8.4	7.25	7	8.4	2.33333	2.33333	3.33333	3	2.25	8.0125	7.55	6.875	7.08333	7.4	-3.5	1.33333	2
6	7.75	9	7.33333	8	7.375	7.6	8	6.6	7.4	3.66667	3.66667	2.66667	4	4	7.4875	7.33333	6.875	7.58333	7.66667	-0.5	0.333333	1
5.75	6	7.5	5	6.4	6.375	6	6	4.6	7.6	2	2	2	2	2	6.1875	6.06667	5.875	6.41667	5.7	-3	0.333333	0.4
7.5	8.5	8.5	6	7.8	7.125	9	9	6.8	7.8	5	5	5	5	5	8.0625	7.86667	8	8.16667	6.9	0	0	0
6.25	7.75	8.5	6.66667	7	7.125	7.2	7.25	5.2	5.8	3.33333	2.66667	3.33333	3	2.75	7.1625	6.08333	7	7.5	6.83333	0	1.33333	0.6
7	7.5	8	7.66667	7.4	6.875	7.4	7.5	6.8	7.4	4	4	4	4	4	7.1375	7.23333	7.25	7.5	7.53333	0	-1	0.2
4.5	6.75	5	4.33333	7.4	7.25	7.2	6.5	5.8	7.8	4.66667	4.66667	4	4.2	4	7.225	6.7	5.625	5.41667	5.86667	-0.5	0	0.2
6.75	7.25	7.5	8.66667	8.2	7.625	8.6	7.75	7.4	7.4	5	5	5	5	5	8.1125	7.51667	7	7.16667	8.43333	0	0	0
7	7.75	7	7.66667	8	7.75	7.8	6.75	7	7.6	4.66667	3.66667	5	4.4	4.25	7.775	7.11667	7.375	7.25	7.83333	0.5	-0.333333	0
5	7.25	7.5	7	8	8	6	6.75	5.6	6.6	2.33333	2.33333	3	2	2	7	6.31667	6.125	6.58333	7.5	-0.5	-0.333333	0
6.25	7.25	9	5.66667	8.6	6.625	8	9	9	7.4	1.66667	1	1	3	1.75	7.3125	8.46667	6.75	7.5	7.13333	0	2	1.2
5.5	6.25	6.5	6.66667	6.2	7.375	6.8	7.25	5.6	6.4	4.33333	3	4	4.6	3.75	7.0875	6.41667	5.875	6.08333	6.43333	-1	0.666667	1.2
7	7.5	8.5	7.66667	8.2	7.375	8.4	7	7.8	7.4	3.66667	3	3	3	3.75	7.8875	7.4	7.25	7.66667	7.93333	-1.5	2.33333	0.8
8.25	6.75	8.5	7.66667	7.4	7.5	8.4	7.25	4.4	7.2	2.33333	2	4	4.2	1	7.95	6.28333	7.5	7.83333	7.53333	-3	2	0.8
5.75	8.5	4.5	9	8.6	6.5	8.2	7.75	6.2	6.6	4	4.33333	4.33333	3.4	4.75	7.35	6.85	7.125	6.25	8.8	1	0.333333	0.2
8	8	8.5	7	8.2	7.875	7.2	7.75	7	7.2	3.66667	4	4	3.8	4	7.5375	7.31667	8	8.16667	7.6	-1.5	1	1.2
5	8.5	7	6.33333	8.2	7.75	7.8	7.5	5.8	6.4	2	2.33333	3.33333	3.6	2.5	7.775	6.56667	6.75	6.83333	7.26667	-2	0.333333	-0.4
6.5	8.25	9	5	7.8	6.75	5.8	8.25	5.6	7	2	3.66667	3	3	3	6.275	6.95	7.375	7.91667	6.4	-0.5	0.333333	0.8
3.5	5.25	7	6	6.6	6.625	7.2	7	4.2	6.8	2	2.66667	3	2.2	2.25	6.9125	6	4.375	5.25	6.3	-1	1.66667	1.2
5.75	6.5	8	7	7.8	7.375	8	7.75	6.6	8.6	2.66667	2.33333	3	3.4	2.75	7.6875	7.65	6.125	6.75	7.4	0	1.33333	0.6
4.25	7.5	6.5	7.33333	8.6	6.75	9	7.5	7.8	8.6	2.66667	3.33333	4	3	3.75	7.875	7.96667	5.875	6.08333	7.96667	-0.5	0	0
5.25	9	8.5	8.33333	8.8	9	9	9	8.8	9	3.33333	4.66667	3.33333	2.2	2.25	9	8.93333	7.125	7.58333	8.56667	-2	0.666667	1.6
4.75	4.75	5	5	5.4	7.5	6.6	6.5	5.8	6.2	4.66667	4	4.33333	4.6	4.75	7.05	6.16667	4.75	4.83333	5.2	-0.5	0	-0.4
5	5.75	6.5	6	6.4	4	5.6	6.5	4.4	5	1.33333	1.66667	3.66667	1.2	3.25	4.8	5.3	5.375	5.75	6.2	0	1.33333	1.2
5.5	7	6	7.33333	7	7.75	7.2	7.5	6.4	7.2	3	3.33333	3.33333	3.6	3.25	7.475	7.03333	6.25	6.16667	7.16667	-1.5	0	0
4.75	6.5	6.5	6	8	7.75	8	8	6.6	5	3	3.66667	3.66667	3.6	2.25	7.875	6.53333	5.625	5.91667	7	-1.5	0.333333	0.2
4.75	7.25	8.5	8	8.2	7	6.6	6.5	5.8	7.6	2	2.66667	2	2.6	1.75	6.8	6.63333	6	6.83333	8.1	0	2	0.2
5	6.75	5.5	8	7.8	7.25	6.8	5	4.4	4.6	4.33333	4.33333	2.66667	3.6	3.5	7.025	4.66667	5.875	5.75	7.9	-1	0.666667	0.6
6.75	7	8	5.33333	8.4	8.25	8.6	9	8.8	8.8	2	1	4	3	3	8.425	8.86667	6.875	7.25	6.86667	3	4	2.8
5.75	7.75	8	6.66667	8.2	7.5	7.6	8.25	7.2	7.6	3	2.66667	2.66667	3.2	2.5	7.55	7.68333	6.75	7.16667	7.43333	-0.5	0.666667	1.4
